# Supplementary material for: Does darkness increase the risk of certain types of crime? A registered report protocol
Source: PLoS One. 2024 Jan 19;19(1):e0291971. doi: 10.1371/journal.pone.0291971 (PMC10798435; doi:10.1371/journal.pone.0291971)
Supplement: S3 File — (CSV) [file pone.0291971.s003.csv]

Serial.Number	Parent.Name	ladcd	First.Date.Committed	Last.Date.Committed	First.Time.Committed	Time.Last.Committed	msoa11cd
1	ALL OTHER THEFT OFFENCES	E08000018	14/11/2010	14/11/2010	00:28	00:57	Hillsborough
2	VEHICLE OFFENCES	E08000016	18/02/2016	19/02/2016	13:55	12:28	Dore
3	ARSON	E08000016	28/08/2011	28/08/2011	06:00	08:38	Hillsborough
4	ROBBERY - PERSONAL	E08000018	10/06/2014	11/06/2014	20:09	09:50	High Green
5	ALL OTHER THEFT OFFENCES	E08000017	20/12/2015	20/12/2015	21:07	22:19	City Centre
6	VIOLENCE WITHOUT INJURY	E08000017	12/02/2019	12/02/2019	01:12	16:33	High Green
7	SHOPLIFTING	E08000019	01/11/2010	01/11/2010	00:57	02:24	Woodseats
8	BURGLARY	E08000017	28/08/2013	28/08/2013	01:26	12:00	Dore
9	STALKING AND HARASSMENT	E08000019	26/08/2013	26/08/2013	00:57	22:19	Ecclesfield
10	TRAFFICKING OF DRUGS	E08000017	18/09/2010	18/09/2010	01:12	07:55	High Green
11	ALL OTHER THEFT OFFENCES	E08000019	09/05/2018	09/05/2018	12:43	14:09	Totley
12	RAPE	E08000017	15/08/2019	15/08/2019	01:12	02:24	Wisewood
13	VIOLENCE WITHOUT INJURY	E08000016	28/08/2014	28/08/2014	01:40	02:52	High Green
14	SHOPLIFTING	E08000016	23/04/2010	23/04/2010	14:09	15:36	Woodseats
15	TRAFFICKING OF DRUGS	E08000016	03/05/2018	03/05/2018	00:14	16:48	Totley
16	BURGLARY	E08000017	10/02/2014	11/02/2014	17:02	08:24	Ecclesfield
17	VIOLENCE WITH INJURY	E08000016	09/12/2015	09/12/2015	00:43	01:40	Shiregreen
18	VEHICLE OFFENCES	E08000018	24/10/2012	25/10/2012	12:14	No record	City Centre
19	BICYCLE THEFT	E08000016	16/03/2010	16/03/2010	01:40	02:38	Broomhill
20	BURGLARY	E08000017	10/01/2010	10/01/2010	06:00	22:48	Ecclesfield
21	OTHER SEXUAL OFFENCES	E08000019	04/06/2011	04/06/2011	15:21	17:16	Ecclesfield
22	VIOLENCE WITHOUT INJURY	E08000019	27/03/2014	27/03/2014	21:21	21:21	City Centre
23	RAPE	E08000018	16/02/2019	17/02/2019	11:31	02:24	Meersbrook
24	ROBBERY - BUSINESS	E08000018	07/11/2013	07/11/2013	01:26	03:21	Totley
25	TRAFFICKING OF DRUGS	E08000017	13/04/2018	13/04/2018	01:12	03:50	Woodseats
26	POSSESSION OF DRUGS	E08000018	21/03/2010	21/03/2010	00:28	02:09	High Green
27	BICYCLE THEFT	E08000019	27/07/2015	27/07/2015	10:04	14:52	High Green
28	POSSESSION OF DRUGS	E08000017	30/05/2018	30/05/2018	18:57	19:26	Shirecliffe
29	SHOPLIFTING	E08000017	14/03/2016	14/03/2016	12:43	13:26	Wisewood
30	BICYCLE THEFT	E08000017	11/12/2010	11/12/2010	01:40	20:24	Southey
31	ROBBERY - BUSINESS	E08000018	15/09/2016	15/09/2016	00:28	01:55	Totley
32	HOMICIDE	E08000017	05/07/2016	06/07/2016	10:48	03:21	High Green
33	BURGLARY	E08000019	17/10/2018	17/10/2018	12:43	13:40	Shiregreen
34	CRIMINAL DAMAGE	E08000017	13/03/2011	13/03/2011	00:14	01:26	Parson Cross
35	BICYCLE THEFT	E08000017	31/12/2016	31/12/2016	01:40	09:07	Heeley
36	STALKING AND HARASSMENT	E08000016	28/06/2013	28/06/2013	00:28	01:26	Heeley
37	VEHICLE OFFENCES	E08000016	25/12/2017	25/12/2017	00:57	02:24	Shiregreen
38	ALL OTHER THEFT OFFENCES	E08000017	28/01/2017	29/01/2017	19:40	07:12	Shiregreen
39	VIOLENCE WITH INJURY	E08000017	19/02/2010	19/02/2010	00:14	02:52	Shiregreen
40	ROBBERY - PERSONAL	E08000017	10/11/2015	10/11/2015	13:40	13:40	High Green
41	VEHICLE OFFENCES	E08000016	22/01/2018	22/01/2018	08:52	09:21	Heeley
42	ROBBERY - BUSINESS	E08000018	24/06/2018	24/06/2018	04:48	05:45	Hillsborough
43	POSSESSION OF DRUGS	E08000016	05/11/2015	06/11/2015	17:02	12:00	Mosborough
44	BICYCLE THEFT	E08000017	29/08/2014	30/08/2014	19:26	02:09	Southey
45	POSSESSION OF DRUGS	E08000017	30/03/2019	30/03/2019	01:55	04:48	Shirecliffe
46	SHOPLIFTING	E08000016	24/04/2018	24/04/2018	00:57	02:52	Woodseats
47	HOMICIDE	E08000016	22/08/2011	22/08/2011	00:43	02:52	Parson Cross
48	CRIMINAL DAMAGE	E08000017	31/10/2013	31/10/2013	00:57	No record	Meersbrook
49	BICYCLE THEFT	E08000016	30/08/2013	30/08/2013	00:28	No record	Parson Cross
50	VIOLENCE WITHOUT INJURY	E08000019	05/03/2010	05/03/2010	21:21	21:21	Shiregreen
51	ALL OTHER THEFT OFFENCES	E08000017	09/05/2010	09/05/2010	01:26	No record	City Centre
52	ARSON	E08000017	08/03/2010	08/03/2010	01:26	No record	High Green
53	VIOLENCE WITH INJURY	E08000017	01/06/2019	01/06/2019	02:52	02:52	Dore
54	ARSON	E08000019	16/03/2015	16/03/2015	04:48	No record	Meersbrook
55	BURGLARY	E08000016	06/09/2012	06/09/2012	00:57	No record	City Centre
56	ARSON	E08000019	17/04/2014	17/04/2014	01:26	09:50	High Green
57	TRAFFICKING OF DRUGS	E08000016	26/08/2016	26/08/2016	00:57	01:12	Lowedges
58	BURGLARY	E08000016	13/08/2015	14/08/2015	05:02	02:09	Lowedges
59	RAPE	E08000019	25/09/2015	25/09/2015	00:28	No record	Ecclesfield
60	TRAFFICKING OF DRUGS	E08000019	27/10/2014	27/10/2014	09:36	10:33	Southey
61	THEFT FROM THE PERSON	E08000018	25/07/2014	25/07/2014	00:28	02:52	Meersbrook
62	VIOLENCE WITH INJURY	E08000018	24/12/2013	24/12/2013	00:57	No record	Wisewood
63	ALL OTHER THEFT OFFENCES	E08000016	15/04/2018	16/04/2018	01:40	00:43	Hillsborough
64	VIOLENCE WITHOUT INJURY	E08000019	14/08/2015	14/08/2015	00:43	01:26	Mosborough
65	ALL OTHER THEFT OFFENCES	E08000018	26/11/2014	26/11/2014	04:33	05:31	City Centre
66	TRAFFICKING OF DRUGS	E08000017	22/05/2016	22/05/2016	08:38	09:07	Shiregreen
67	HOMICIDE	E08000019	16/08/2010	16/08/2010	06:43	08:24	Parson Cross
68	HOMICIDE	E08000016	11/03/2011	11/03/2011	00:43	00:43	Totley
69	STALKING AND HARASSMENT	E08000018	24/08/2010	24/08/2010	01:55	No record	Chapeltown
70	SHOPLIFTING	E08000019	29/03/2019	29/03/2019	06:28	13:12	Broomhill
71	OTHER SEXUAL OFFENCES	E08000017	10/07/2010	10/07/2010	00:28	No record	Totley
72	STALKING AND HARASSMENT	E08000019	01/02/2011	02/02/2011	14:38	13:26	Ecclesfield
73	VIOLENCE WITHOUT INJURY	E08000019	01/06/2011	01/06/2011	01:55	01:55	High Green
74	ARSON	E08000017	17/05/2011	17/05/2011	06:28	06:43	High Green
75	SHOPLIFTING	E08000019	02/12/2016	03/12/2016	13:40	No record	Lowedges
76	TRAFFICKING OF DRUGS	E08000017	14/12/2012	14/12/2012	11:16	12:28	Wisewood
77	ALL OTHER THEFT OFFENCES	E08000018	28/11/2015	28/11/2015	00:57	18:43	Mosborough
78	STALKING AND HARASSMENT	E08000016	16/05/2010	16/05/2010	00:14	01:12	Heeley
79	THEFT FROM THE PERSON	E08000018	20/10/2017	20/10/2017	01:55	02:38	Heeley
80	ALL OTHER THEFT OFFENCES	E08000018	29/12/2011	29/12/2011	16:04	No record	Shirecliffe
81	RAPE	E08000018	02/06/2011	02/06/2011	00:57	02:09	City Centre
82	STALKING AND HARASSMENT	E08000019	20/08/2014	20/08/2014	01:40	04:04	Hillsborough
83	POSSESSION OF DRUGS	E08000019	25/03/2014	26/03/2014	23:45	No record	High Green
84	VIOLENCE WITHOUT INJURY	E08000017	04/09/2017	04/09/2017	00:57	22:04	Chapeltown
85	BICYCLE THEFT	E08000016	18/06/2018	19/06/2018	23:02	07:26	Southey
86	VEHICLE OFFENCES	E08000018	20/12/2016	20/12/2016	01:40	02:24	Shirecliffe
87	CRIMINAL DAMAGE	E08000018	28/11/2012	28/11/2012	19:40	22:04	City Centre
88	VIOLENCE WITHOUT INJURY	E08000019	10/03/2011	10/03/2011	00:28	No record	Southey
89	BICYCLE THEFT	E08000018	03/02/2018	03/02/2018	12:28	21:50	Shirecliffe
90	VIOLENCE WITH INJURY	E08000016	18/12/2012	18/12/2012	01:12	02:24	Heeley
91	THEFT FROM THE PERSON	E08000018	11/12/2011	12/12/2011	12:43	09:21	Mosborough
92	VEHICLE OFFENCES	E08000017	07/01/2015	07/01/2015	01:26	No record	Shirecliffe
93	VIOLENCE WITHOUT INJURY	E08000019	12/05/2013	12/05/2013	03:07	03:50	Chapeltown
94	OTHER SEXUAL OFFENCES	E08000019	08/08/2017	08/08/2017	00:57	01:26	Wisewood
95	VIOLENCE WITHOUT INJURY	E08000018	10/07/2010	11/07/2010	19:40	12:57	Shiregreen
96	ARSON	E08000019	29/07/2014	29/07/2014	04:33	14:24	Broomhill
97	BURGLARY	E08000018	26/06/2010	26/06/2010	19:40	20:09	Heeley
98	VEHICLE OFFENCES	E08000018	15/10/2010	15/10/2010	10:48	12:14	Chapeltown
99	STALKING AND HARASSMENT	E08000017	07/05/2013	07/05/2013	06:28	22:19	Parson Cross
100	HOMICIDE	E08000017	20/12/2018	20/12/2018	17:31	17:45	City Centre
101	ALL OTHER THEFT OFFENCES	E08000018	29/01/2013	29/01/2013	11:02	12:14	Totley
102	OTHER SEXUAL OFFENCES	E08000019	12/02/2016	12/02/2016	11:31	12:43	Mosborough
103	SHOPLIFTING	E08000018	06/06/2017	06/06/2017	00:57	02:24	Lowedges
104	VEHICLE OFFENCES	E08000019	30/03/2014	30/03/2014	01:55	02:24	Southey
105	VIOLENCE WITH INJURY	E08000017	12/03/2014	12/03/2014	12:28	13:12	Mosborough
106	THEFT FROM THE PERSON	E08000018	20/03/2014	20/03/2014	01:55	02:52	Dore
107	BURGLARY	E08000018	06/05/2016	06/05/2016	01:26	No record	Woodseats
108	BURGLARY	E08000016	06/12/2018	06/12/2018	00:14	02:52	Parson Cross
109	VIOLENCE WITHOUT INJURY	E08000019	01/12/2013	01/12/2013	00:43	14:09	Woodseats
110	ROBBERY - BUSINESS	E08000019	10/05/2013	10/05/2013	03:21	14:52	Ecclesfield
111	VIOLENCE WITHOUT INJURY	E08000016	02/05/2012	03/05/2012	12:57	00:14	Wisewood
112	BURGLARY	E08000019	03/07/2014	03/07/2014	00:28	00:57	Southey
113	BICYCLE THEFT	E08000018	24/11/2013	24/11/2013	00:43	16:04	Hillsborough
114	VIOLENCE WITH INJURY	E08000016	18/02/2013	18/02/2013	22:04	No record	Dore
115	VIOLENCE WITH INJURY	E08000018	19/04/2010	20/04/2010	00:43	00:00	Broomhill
116	POSSESSION OF DRUGS	E08000018	24/04/2013	24/04/2013	00:57	01:40	Meersbrook
117	VIOLENCE WITH INJURY	E08000017	08/12/2010	08/12/2010	00:28	21:07	Parson Cross
118	ALL OTHER THEFT OFFENCES	E08000018	24/05/2013	24/05/2013	11:16	11:16	Heeley
119	THEFT FROM THE PERSON	E08000019	30/06/2015	30/06/2015	00:57	02:24	Chapeltown
120	HOMICIDE	E08000018	04/05/2014	04/05/2014	00:43	02:38	Ecclesfield
121	VEHICLE OFFENCES	E08000019	24/11/2010	24/11/2010	01:26	11:02	City Centre
122	ARSON	E08000017	03/05/2013	03/05/2013	10:19	No record	Hillsborough
123	HOMICIDE	E08000017	02/08/2011	02/08/2011	21:36	21:36	Ecclesfield
124	RAPE	E08000017	06/07/2013	06/07/2013	00:57	02:09	Wisewood
125	THEFT FROM THE PERSON	E08000016	17/04/2012	17/04/2012	01:26	01:26	Southey
126	HOMICIDE	E08000017	19/11/2012	19/11/2012	06:57	14:38	High Green
127	VEHICLE OFFENCES	E08000019	30/12/2014	30/12/2014	01:55	No record	Mosborough
128	VIOLENCE WITH INJURY	E08000018	29/01/2018	29/01/2018	01:40	No record	Lowedges
129	VEHICLE OFFENCES	E08000018	26/08/2010	26/08/2010	00:57	No record	City Centre
130	STALKING AND HARASSMENT	E08000019	16/03/2015	16/03/2015	00:28	06:43	Woodseats
131	CRIMINAL DAMAGE	E08000019	06/04/2012	06/04/2012	01:26	02:52	Heeley
132	ROBBERY - BUSINESS	E08000018	27/10/2016	27/10/2016	11:16	11:31	Woodseats
133	CRIMINAL DAMAGE	E08000018	04/04/2018	04/04/2018	11:16	19:26	Broomhill
134	ROBBERY - BUSINESS	E08000017	23/11/2011	23/11/2011	00:28	11:45	Meersbrook
135	TRAFFICKING OF DRUGS	E08000017	28/10/2018	28/10/2018	11:31	12:28	Shirecliffe
136	VIOLENCE WITHOUT INJURY	E08000019	17/12/2014	17/12/2014	00:43	00:43	Broomhill
137	TRAFFICKING OF DRUGS	E08000018	27/07/2013	28/07/2013	18:57	11:02	Woodseats
138	ROBBERY - BUSINESS	E08000019	17/10/2010	17/10/2010	01:26	19:12	Broomhill
139	BURGLARY	E08000019	13/04/2016	13/04/2016	00:57	No record	Woodseats
140	CRIMINAL DAMAGE	E08000016	13/06/2018	13/06/2018	01:12	02:24	Meersbrook
141	VIOLENCE WITHOUT INJURY	E08000019	18/06/2019	18/06/2019	00:57	01:12	Chapeltown
142	HOMICIDE	E08000016	05/02/2012	05/02/2012	02:38	17:31	Woodseats
143	STALKING AND HARASSMENT	E08000018	06/03/2017	07/03/2017	16:33	12:14	City Centre
144	ROBBERY - BUSINESS	E08000016	18/11/2010	18/11/2010	00:28	01:40	Chapeltown
145	ROBBERY - BUSINESS	E08000016	18/05/2011	18/05/2011	04:19	17:31	Shirecliffe
146	POSSESSION OF DRUGS	E08000018	11/07/2019	11/07/2019	12:14	12:43	Heeley
147	POSSESSION OF DRUGS	E08000019	28/07/2015	28/07/2015	01:26	18:00	Southey
148	POSSESSION OF DRUGS	E08000018	09/01/2012	09/01/2012	09:50	16:19	High Green
149	TRAFFICKING OF DRUGS	E08000017	06/12/2018	06/12/2018	00:14	No record	Mosborough
150	THEFT FROM THE PERSON	E08000017	13/04/2013	13/04/2013	05:16	No record	Chapeltown
151	THEFT FROM THE PERSON	E08000017	10/12/2010	10/12/2010	00:57	02:09	Dore
152	CRIMINAL DAMAGE	E08000019	03/10/2019	03/10/2019	06:14	11:45	Broomhill
153	ROBBERY - BUSINESS	E08000019	12/06/2016	12/06/2016	01:26	01:55	Lowedges
154	VIOLENCE WITH INJURY	E08000018	10/05/2019	10/05/2019	00:43	01:55	Wisewood
155	VEHICLE OFFENCES	E08000016	01/08/2013	01/08/2013	00:28	00:28	Heeley
156	CRIMINAL DAMAGE	E08000018	04/01/2012	04/01/2012	07:40	14:09	High Green
157	CRIMINAL DAMAGE	E08000017	11/07/2019	11/07/2019	01:12	02:09	Shiregreen
158	BICYCLE THEFT	E08000017	02/08/2016	02/08/2016	00:43	No record	Heeley
159	VIOLENCE WITH INJURY	E08000019	21/01/2013	22/01/2013	14:09	10:33	Shirecliffe
160	TRAFFICKING OF DRUGS	E08000018	29/03/2011	29/03/2011	00:57	00:57	Totley
161	ARSON	E08000016	03/06/2013	04/06/2013	19:12	03:21	Woodseats
162	STALKING AND HARASSMENT	E08000018	13/09/2010	14/09/2010	22:04	10:19	Woodseats
163	TRAFFICKING OF DRUGS	E08000017	17/05/2010	17/05/2010	14:52	16:04	Parson Cross
164	THEFT FROM THE PERSON	E08000018	15/03/2017	15/03/2017	00:57	01:55	Broomhill
165	VEHICLE OFFENCES	E08000018	30/09/2016	30/09/2016	01:55	No record	Ecclesfield
166	RAPE	E08000017	13/06/2011	13/06/2011	15:36	15:50	Lowedges
167	OTHER SEXUAL OFFENCES	E08000018	17/12/2019	17/12/2019	05:16	06:00	Lowedges
168	HOMICIDE	E08000016	08/06/2018	08/06/2018	00:43	00:43	Lowedges
169	ROBBERY - PERSONAL	E08000019	27/05/2017	27/05/2017	00:57	02:38	Shiregreen
170	STALKING AND HARASSMENT	E08000018	04/01/2012	04/01/2012	00:57	00:57	City Centre
171	CRIMINAL DAMAGE	E08000017	17/01/2013	17/01/2013	14:38	14:38	Meersbrook
172	ARSON	E08000019	28/04/2011	28/04/2011	00:28	05:31	Broomhill
173	VIOLENCE WITHOUT INJURY	E08000018	29/11/2016	29/11/2016	10:33	11:31	High Green
174	STALKING AND HARASSMENT	E08000019	07/07/2019	07/07/2019	11:31	14:52	Woodseats
175	TRAFFICKING OF DRUGS	E08000018	16/09/2011	16/09/2011	00:43	00:57	High Green
176	POSSESSION OF DRUGS	E08000016	26/10/2012	26/10/2012	03:36	03:36	Broomhill
177	RAPE	E08000019	09/05/2014	09/05/2014	02:24	22:48	Hillsborough
178	CRIMINAL DAMAGE	E08000018	16/03/2016	16/03/2016	22:04	No record	Meersbrook
179	STALKING AND HARASSMENT	E08000016	09/09/2018	09/09/2018	12:14	12:43	Mosborough
180	VIOLENCE WITHOUT INJURY	E08000017	17/08/2018	17/08/2018	00:28	17:31	Mosborough
181	BICYCLE THEFT	E08000016	18/05/2014	18/05/2014	00:57	22:19	Heeley
182	ROBBERY - BUSINESS	E08000018	19/04/2019	19/04/2019	18:00	18:00	Broomhill
183	ALL OTHER THEFT OFFENCES	E08000016	20/03/2015	20/03/2015	00:57	09:36	Heeley
184	SHOPLIFTING	E08000017	17/08/2012	17/08/2012	01:12	02:38	Meersbrook
185	OTHER SEXUAL OFFENCES	E08000017	25/10/2014	25/10/2014	14:52	15:07	Broomhill
186	STALKING AND HARASSMENT	E08000016	09/12/2011	09/12/2011	09:36	09:50	High Green
187	BURGLARY	E08000016	11/10/2019	11/10/2019	00:57	00:57	Chapeltown
188	OTHER SEXUAL OFFENCES	E08000018	28/12/2013	28/12/2013	20:24	20:24	Shirecliffe
189	POSSESSION OF DRUGS	E08000017	15/04/2010	15/04/2010	00:57	08:09	Shiregreen
190	ARSON	E08000019	22/01/2010	22/01/2010	01:26	17:02	High Green
191	TRAFFICKING OF DRUGS	E08000017	05/03/2017	05/03/2017	02:52	22:33	Parson Cross
192	POSSESSION OF DRUGS	E08000019	08/05/2019	08/05/2019	15:07	15:36	Mosborough
193	CRIMINAL DAMAGE	E08000019	13/08/2013	13/08/2013	18:43	22:48	Mosborough
194	OTHER SEXUAL OFFENCES	E08000017	25/10/2014	25/10/2014	00:57	02:09	Parson Cross
195	STALKING AND HARASSMENT	E08000017	03/02/2015	03/02/2015	01:12	02:38	Shirecliffe
196	VIOLENCE WITH INJURY	E08000017	30/12/2017	31/12/2017	23:31	00:28	City Centre
197	VIOLENCE WITH INJURY	E08000019	21/06/2014	21/06/2014	10:04	14:38	Wisewood
198	VEHICLE OFFENCES	E08000016	09/07/2015	09/07/2015	22:48	23:16	Wisewood
199	BURGLARY	E08000016	19/06/2016	19/06/2016	10:33	11:45	Chapeltown
200	STALKING AND HARASSMENT	E08000016	04/03/2011	04/03/2011	06:28	16:19	Meersbrook
201	ROBBERY - BUSINESS	E08000018	16/03/2018	16/03/2018	00:57	00:57	Parson Cross
202	CRIMINAL DAMAGE	E08000016	12/11/2018	12/11/2018	00:57	02:24	Lowedges
203	HOMICIDE	E08000017	14/04/2012	14/04/2012	02:09	06:28	Totley
204	BURGLARY	E08000016	08/07/2012	08/07/2012	06:00	No record	Lowedges
205	ALL OTHER THEFT OFFENCES	E08000017	08/05/2017	08/05/2017	09:07	10:19	Shirecliffe
206	STALKING AND HARASSMENT	E08000018	06/03/2019	07/03/2019	15:50	15:36	Shiregreen
207	BICYCLE THEFT	E08000017	22/08/2015	23/08/2015	16:04	03:50	Meersbrook
208	VIOLENCE WITHOUT INJURY	E08000016	13/06/2015	13/06/2015	23:31	23:31	Ecclesfield
209	ALL OTHER THEFT OFFENCES	E08000019	11/03/2014	11/03/2014	00:43	20:52	Lowedges
210	BURGLARY	E08000019	26/11/2012	26/11/2012	01:12	No record	Chapeltown
211	SHOPLIFTING	E08000018	18/03/2015	18/03/2015	01:55	02:09	Parson Cross
212	BURGLARY	E08000019	17/02/2011	18/02/2011	16:48	No record	Meersbrook
213	BICYCLE THEFT	E08000016	03/06/2010	03/06/2010	18:57	No record	High Green
214	ARSON	E08000016	18/07/2017	18/07/2017	00:57	01:55	Shirecliffe
215	ROBBERY - PERSONAL	E08000016	01/03/2016	01/03/2016	00:28	No record	Mosborough
216	HOMICIDE	E08000016	19/11/2018	19/11/2018	01:26	12:00	Lowedges
217	TRAFFICKING OF DRUGS	E08000019	28/05/2018	28/05/2018	00:28	01:40	Broomhill
218	CRIMINAL DAMAGE	E08000017	11/12/2015	11/12/2015	01:12	02:09	Totley
219	ROBBERY - BUSINESS	E08000018	26/10/2019	26/10/2019	14:24	18:00	Shiregreen
220	TRAFFICKING OF DRUGS	E08000017	28/05/2013	28/05/2013	11:45	17:31	Southey
221	ROBBERY - BUSINESS	E08000019	15/01/2018	15/01/2018	09:07	09:36	Hillsborough
222	VIOLENCE WITHOUT INJURY	E08000018	09/07/2012	09/07/2012	00:43	12:00	Ecclesfield
223	BICYCLE THEFT	E08000017	30/04/2011	30/04/2011	00:14	13:40	Woodseats
224	TRAFFICKING OF DRUGS	E08000019	09/08/2018	09/08/2018	00:14	01:26	Ecclesfield
225	STALKING AND HARASSMENT	E08000019	29/04/2010	29/04/2010	08:24	No record	Totley
226	STALKING AND HARASSMENT	E08000018	21/11/2018	21/11/2018	01:12	11:31	Southey
227	HOMICIDE	E08000018	12/01/2018	13/01/2018	01:26	00:43	Broomhill
228	VEHICLE OFFENCES	E08000017	10/12/2014	10/12/2014	03:50	04:33	Heeley
229	BURGLARY	E08000018	17/02/2013	17/02/2013	14:09	15:07	Shiregreen
230	VIOLENCE WITH INJURY	E08000017	16/09/2019	16/09/2019	22:04	22:04	Ecclesfield
231	POSSESSION OF DRUGS	E08000019	22/09/2012	22/09/2012	01:26	No record	Ecclesfield
232	RAPE	E08000017	26/06/2016	27/06/2016	23:02	22:19	Totley
233	ROBBERY - PERSONAL	E08000019	01/01/2014	01/01/2014	01:12	17:45	Shiregreen
234	ALL OTHER THEFT OFFENCES	E08000017	05/01/2019	06/01/2019	18:14	13:40	City Centre
235	OTHER SEXUAL OFFENCES	E08000017	11/03/2018	11/03/2018	10:33	12:00	Lowedges
236	STALKING AND HARASSMENT	E08000017	23/05/2015	23/05/2015	01:26	No record	Shiregreen
237	CRIMINAL DAMAGE	E08000019	06/01/2017	06/01/2017	00:43	No record	Parson Cross
238	POSSESSION OF DRUGS	E08000018	30/05/2010	30/05/2010	00:57	No record	Hillsborough
239	CRIMINAL DAMAGE	E08000017	01/12/2013	02/12/2013	19:55	07:55	High Green
240	BURGLARY	E08000016	21/10/2011	21/10/2011	17:16	18:00	City Centre
241	VIOLENCE WITHOUT INJURY	E08000019	14/10/2010	14/10/2010	00:14	01:26	Woodseats
242	POSSESSION OF DRUGS	E08000019	18/06/2019	18/06/2019	04:19	No record	Southey
243	STALKING AND HARASSMENT	E08000018	01/11/2018	01/11/2018	02:52	03:50	Totley
244	THEFT FROM THE PERSON	E08000016	15/08/2013	15/08/2013	07:26	08:24	Lowedges
245	ARSON	E08000016	01/05/2018	01/05/2018	20:24	21:21	Heeley
246	VIOLENCE WITHOUT INJURY	E08000016	22/09/2010	22/09/2010	14:38	15:36	Wisewood
247	STALKING AND HARASSMENT	E08000018	10/11/2016	10/11/2016	07:12	No record	High Green
248	OTHER SEXUAL OFFENCES	E08000016	09/06/2013	10/06/2013	18:43	14:52	Southey
249	VIOLENCE WITHOUT INJURY	E08000016	15/03/2017	15/03/2017	01:40	02:24	Hillsborough
250	ROBBERY - PERSONAL	E08000016	15/07/2010	15/07/2010	00:28	00:57	Dore
251	CRIMINAL DAMAGE	E08000019	27/11/2017	27/11/2017	17:45	18:43	Shirecliffe
252	ROBBERY - PERSONAL	E08000019	18/07/2010	18/07/2010	06:14	07:55	Meersbrook
253	BURGLARY	E08000018	03/12/2015	03/12/2015	00:14	21:21	Chapeltown
254	SHOPLIFTING	E08000017	09/03/2017	09/03/2017	17:31	21:07	Lowedges
255	ALL OTHER THEFT OFFENCES	E08000019	31/08/2015	31/08/2015	01:26	03:07	Hillsborough
256	POSSESSION OF DRUGS	E08000017	01/06/2014	01/06/2014	00:28	01:55	Dore
257	SHOPLIFTING	E08000018	16/04/2011	16/04/2011	01:55	02:52	Lowedges
258	VIOLENCE WITH INJURY	E08000017	20/11/2011	20/11/2011	02:09	21:21	Broomhill
259	BICYCLE THEFT	E08000016	26/06/2018	26/06/2018	05:16	05:16	Totley
260	THEFT FROM THE PERSON	E08000016	13/11/2014	14/11/2014	16:04	07:55	City Centre
261	THEFT FROM THE PERSON	E08000017	18/08/2017	18/08/2017	08:09	08:24	Ecclesfield
262	HOMICIDE	E08000019	09/08/2015	09/08/2015	10:04	20:24	Totley
263	ARSON	E08000016	07/11/2011	08/11/2011	20:24	No record	Mosborough
264	VIOLENCE WITH INJURY	E08000019	31/05/2014	31/05/2014	01:40	15:21	Meersbrook
265	TRAFFICKING OF DRUGS	E08000016	05/02/2010	05/02/2010	12:28	12:57	Broomhill
266	BURGLARY	E08000019	31/07/2019	31/07/2019	06:14	No record	Chapeltown
267	VIOLENCE WITHOUT INJURY	E08000017	25/07/2012	25/07/2012	00:43	11:45	Ecclesfield
268	STALKING AND HARASSMENT	E08000017	27/07/2012	27/07/2012	01:26	02:09	Lowedges
269	CRIMINAL DAMAGE	E08000016	15/12/2015	15/12/2015	01:40	02:38	Wisewood
270	TRAFFICKING OF DRUGS	E08000019	17/05/2012	17/05/2012	01:55	03:21	Woodseats
271	ROBBERY - PERSONAL	E08000018	01/11/2011	01/11/2011	01:12	01:12	High Green
272	ALL OTHER THEFT OFFENCES	E08000018	23/08/2019	23/08/2019	09:50	No record	Southey
273	ROBBERY - BUSINESS	E08000018	27/02/2011	27/02/2011	01:12	01:55	Ecclesfield
274	THEFT FROM THE PERSON	E08000019	27/02/2011	27/02/2011	00:28	02:09	Totley
275	CRIMINAL DAMAGE	E08000016	01/07/2015	02/07/2015	21:50	08:52	Totley
276	ROBBERY - BUSINESS	E08000016	23/09/2015	23/09/2015	01:26	No record	Ecclesfield
277	RAPE	E08000017	08/09/2015	08/09/2015	00:57	10:48	Woodseats
278	BICYCLE THEFT	E08000016	08/09/2016	08/09/2016	01:26	No record	Southey
279	ROBBERY - PERSONAL	E08000016	19/03/2010	19/03/2010	01:55	01:55	High Green
280	BICYCLE THEFT	E08000019	01/05/2012	01/05/2012	00:57	No record	Wisewood
281	ROBBERY - BUSINESS	E08000016	11/10/2015	11/10/2015	00:14	00:43	High Green
282	OTHER SEXUAL OFFENCES	E08000017	21/04/2011	21/04/2011	01:26	02:52	Meersbrook
283	ROBBERY - BUSINESS	E08000018	22/08/2012	22/08/2012	09:50	11:16	Southey
284	ALL OTHER THEFT OFFENCES	E08000018	03/04/2016	04/04/2016	20:38	05:02	Ecclesfield
285	BICYCLE THEFT	E08000018	15/03/2017	15/03/2017	00:28	No record	City Centre
286	RAPE	E08000016	13/01/2013	13/01/2013	00:43	No record	Woodseats
287	CRIMINAL DAMAGE	E08000019	18/12/2017	18/12/2017	01:40	15:07	Shiregreen
288	OTHER SEXUAL OFFENCES	E08000017	25/12/2016	26/12/2016	23:31	00:57	Shiregreen
289	CRIMINAL DAMAGE	E08000017	20/07/2017	20/07/2017	16:04	17:16	Woodseats
290	HOMICIDE	E08000017	05/05/2011	05/05/2011	18:14	18:14	Woodseats
291	RAPE	E08000018	21/07/2014	21/07/2014	04:19	13:40	Dore
292	ARSON	E08000019	26/08/2010	26/08/2010	11:02	11:02	Shirecliffe
293	TRAFFICKING OF DRUGS	E08000017	23/03/2011	23/03/2011	01:26	03:50	Dore
294	VIOLENCE WITHOUT INJURY	E08000017	09/06/2012	10/06/2012	21:21	14:09	Shiregreen
295	TRAFFICKING OF DRUGS	E08000019	22/03/2015	22/03/2015	01:12	11:31	Shiregreen
296	POSSESSION OF DRUGS	E08000018	07/08/2011	07/08/2011	00:28	08:38	Totley
297	ROBBERY - BUSINESS	E08000016	04/07/2013	04/07/2013	01:12	01:40	Broomhill
298	POSSESSION OF DRUGS	E08000016	16/08/2018	16/08/2018	01:55	10:04	Parson Cross
299	POSSESSION OF DRUGS	E08000019	09/02/2014	09/02/2014	00:14	00:57	High Green
300	ROBBERY - PERSONAL	E08000017	02/10/2017	02/10/2017	00:14	No record	Mosborough
301	BICYCLE THEFT	E08000018	20/11/2011	20/11/2011	10:04	11:45	City Centre
302	POSSESSION OF DRUGS	E08000016	27/08/2019	28/08/2019	10:04	02:24	Parson Cross
303	RAPE	E08000017	19/04/2015	19/04/2015	01:12	01:40	Shiregreen
304	BICYCLE THEFT	E08000017	09/11/2010	09/11/2010	21:21	22:33	Ecclesfield
305	ARSON	E08000017	31/07/2018	31/07/2018	00:28	00:28	Mosborough
306	VIOLENCE WITH INJURY	E08000019	18/02/2011	18/02/2011	12:14	13:12	High Green
307	ROBBERY - PERSONAL	E08000016	11/01/2014	11/01/2014	00:43	00:43	Shirecliffe
308	CRIMINAL DAMAGE	E08000016	30/05/2012	30/05/2012	05:02	05:31	Broomhill
309	OTHER SEXUAL OFFENCES	E08000017	27/01/2015	27/01/2015	22:48	No record	Shiregreen
310	POSSESSION OF DRUGS	E08000018	12/04/2019	12/04/2019	00:43	17:31	Heeley
311	HOMICIDE	E08000019	01/02/2010	01/02/2010	19:55	21:21	High Green
312	POSSESSION OF DRUGS	E08000017	09/07/2016	09/07/2016	07:12	09:36	Shirecliffe
313	BURGLARY	E08000018	17/05/2018	17/05/2018	01:12	08:52	Totley
314	CRIMINAL DAMAGE	E08000016	05/09/2019	05/09/2019	00:57	14:52	Woodseats
315	OTHER SEXUAL OFFENCES	E08000016	21/11/2013	21/11/2013	00:28	21:36	Hillsborough
316	VEHICLE OFFENCES	E08000018	11/02/2019	11/02/2019	01:55	01:55	Meersbrook
317	THEFT FROM THE PERSON	E08000017	03/11/2015	03/11/2015	01:26	17:31	Woodseats
318	OTHER SEXUAL OFFENCES	E08000018	07/08/2019	08/08/2019	10:33	No record	Southey
319	ARSON	E08000018	04/04/2010	04/04/2010	00:28	08:24	Woodseats
320	ALL OTHER THEFT OFFENCES	E08000016	26/06/2014	27/06/2014	18:43	14:24	Broomhill
321	VEHICLE OFFENCES	E08000016	13/12/2015	13/12/2015	01:12	03:50	Totley
322	THEFT FROM THE PERSON	E08000016	20/04/2010	20/04/2010	18:28	18:28	Lowedges
323	ARSON	E08000016	17/11/2019	18/11/2019	18:43	No record	Parson Cross
324	VIOLENCE WITH INJURY	E08000019	06/06/2010	06/06/2010	00:14	16:19	Mosborough
325	ARSON	E08000017	29/01/2012	29/01/2012	07:12	13:12	Wisewood
326	HOMICIDE	E08000017	22/08/2014	22/08/2014	00:57	01:26	Wisewood
327	ROBBERY - PERSONAL	E08000019	09/07/2016	09/07/2016	01:26	No record	Meersbrook
328	VIOLENCE WITHOUT INJURY	E08000016	30/11/2012	30/11/2012	02:24	09:21	Totley
329	VEHICLE OFFENCES	E08000017	09/10/2016	09/10/2016	01:26	13:12	Wisewood
330	TRAFFICKING OF DRUGS	E08000017	05/04/2019	05/04/2019	21:36	21:36	Shiregreen
331	SHOPLIFTING	E08000019	23/07/2018	23/07/2018	12:43	12:43	Chapeltown
332	BURGLARY	E08000017	06/11/2010	07/11/2010	17:45	02:09	Shiregreen
333	ROBBERY - BUSINESS	E08000016	22/05/2019	22/05/2019	01:12	18:14	Dore
334	BURGLARY	E08000017	12/10/2016	12/10/2016	00:57	17:02	Woodseats
335	OTHER SEXUAL OFFENCES	E08000019	17/05/2018	17/05/2018	11:16	13:12	Hillsborough
336	BICYCLE THEFT	E08000016	27/02/2012	27/02/2012	16:04	17:02	Southey
337	BURGLARY	E08000016	01/11/2010	01/11/2010	01:12	01:40	Shirecliffe
338	RAPE	E08000018	24/05/2013	25/05/2013	23:31	00:43	City Centre
339	THEFT FROM THE PERSON	E08000019	08/09/2013	08/09/2013	01:26	No record	Broomhill
340	VIOLENCE WITH INJURY	E08000018	24/12/2011	24/12/2011	00:43	No record	Lowedges
341	VIOLENCE WITH INJURY	E08000016	29/10/2012	30/10/2012	12:00	10:33	Chapeltown
342	POSSESSION OF DRUGS	E08000019	18/07/2011	18/07/2011	00:28	08:24	Shiregreen
343	ROBBERY - PERSONAL	E08000018	01/08/2012	01/08/2012	01:12	21:50	Broomhill
344	ROBBERY - PERSONAL	E08000018	07/05/2019	07/05/2019	09:07	10:19	Ecclesfield
345	CRIMINAL DAMAGE	E08000018	22/01/2013	22/01/2013	20:38	22:19	Chapeltown
346	ROBBERY - BUSINESS	E08000018	19/09/2012	19/09/2012	00:14	11:31	Dore
347	VEHICLE OFFENCES	E08000019	03/01/2018	03/01/2018	00:57	02:52	Hillsborough
348	STALKING AND HARASSMENT	E08000017	27/03/2014	27/03/2014	06:00	07:40	Southey
349	POSSESSION OF DRUGS	E08000019	15/07/2015	15/07/2015	00:57	02:24	Woodseats
350	TRAFFICKING OF DRUGS	E08000019	14/01/2015	14/01/2015	02:24	03:21	Totley
351	ARSON	E08000017	24/01/2014	24/01/2014	01:12	01:40	Heeley
352	BICYCLE THEFT	E08000016	26/01/2013	26/01/2013	00:43	01:26	Meersbrook
353	BURGLARY	E08000016	25/10/2011	25/10/2011	00:57	02:09	Shiregreen
354	RAPE	E08000018	17/07/2013	17/07/2013	01:26	02:09	Wisewood
355	VIOLENCE WITH INJURY	E08000016	04/03/2013	04/03/2013	10:48	13:40	High Green
356	VIOLENCE WITH INJURY	E08000018	20/07/2013	20/07/2013	13:55	15:36	High Green
357	CRIMINAL DAMAGE	E08000017	01/10/2015	01/10/2015	07:40	08:38	Woodseats
358	VIOLENCE WITHOUT INJURY	E08000017	05/05/2012	05/05/2012	01:26	19:26	Meersbrook
359	VEHICLE OFFENCES	E08000019	04/05/2011	05/05/2011	23:02	02:09	Mosborough
360	ROBBERY - PERSONAL	E08000017	07/05/2017	07/05/2017	07:26	07:26	City Centre
361	HOMICIDE	E08000017	19/09/2014	19/09/2014	01:40	02:38	High Green
362	ALL OTHER THEFT OFFENCES	E08000016	05/09/2013	05/09/2013	01:55	03:07	Broomhill
363	ALL OTHER THEFT OFFENCES	E08000017	22/03/2012	23/03/2012	00:57	00:14	Totley
364	HOMICIDE	E08000016	07/09/2012	08/09/2012	21:21	15:21	Broomhill
365	RAPE	E08000016	16/01/2014	17/01/2014	09:50	05:45	Lowedges
366	HOMICIDE	E08000017	25/04/2011	26/04/2011	02:38	00:00	High Green
367	CRIMINAL DAMAGE	E08000017	31/08/2017	31/08/2017	05:45	09:36	City Centre
368	TRAFFICKING OF DRUGS	E08000016	21/03/2019	21/03/2019	10:04	No record	Totley
369	BURGLARY	E08000019	10/12/2011	10/12/2011	00:43	01:12	Meersbrook
370	OTHER SEXUAL OFFENCES	E08000018	02/11/2014	02/11/2014	05:02	06:00	Broomhill
371	ROBBERY - PERSONAL	E08000019	01/01/2011	01/01/2011	00:28	No record	Totley
372	SHOPLIFTING	E08000018	10/10/2014	11/10/2014	10:48	03:50	Lowedges
373	CRIMINAL DAMAGE	E08000017	27/05/2018	27/05/2018	00:57	02:09	Mosborough
374	BICYCLE THEFT	E08000016	31/05/2018	31/05/2018	21:21	21:21	Southey
375	POSSESSION OF DRUGS	E08000018	09/07/2014	09/07/2014	01:26	10:48	Wisewood
376	ROBBERY - BUSINESS	E08000016	10/05/2019	10/05/2019	01:40	17:45	Woodseats
377	ROBBERY - BUSINESS	E08000019	26/06/2017	26/06/2017	16:19	17:45	Shirecliffe
378	BICYCLE THEFT	E08000016	08/12/2013	08/12/2013	00:14	01:40	Heeley
379	HOMICIDE	E08000018	31/05/2017	31/05/2017	01:26	01:55	Meersbrook
380	VIOLENCE WITH INJURY	E08000018	22/03/2011	22/03/2011	03:50	No record	Chapeltown
381	THEFT FROM THE PERSON	E08000019	07/03/2019	08/03/2019	14:24	00:43	Hillsborough
382	ROBBERY - PERSONAL	E08000016	15/06/2019	16/06/2019	20:52	06:14	Broomhill
383	CRIMINAL DAMAGE	E08000019	20/03/2016	20/03/2016	19:12	20:09	Ecclesfield
384	TRAFFICKING OF DRUGS	E08000017	19/07/2016	19/07/2016	00:57	05:45	High Green
385	ARSON	E08000019	15/10/2018	15/10/2018	01:12	02:24	Shirecliffe
386	BURGLARY	E08000017	03/04/2015	03/04/2015	00:57	00:57	Shirecliffe
387	VIOLENCE WITHOUT INJURY	E08000016	09/11/2015	09/11/2015	00:57	16:33	Dore
388	ROBBERY - PERSONAL	E08000019	11/01/2013	11/01/2013	11:31	No record	Ecclesfield
389	BICYCLE THEFT	E08000018	29/12/2017	29/12/2017	10:48	12:43	Southey
390	THEFT FROM THE PERSON	E08000017	30/08/2010	30/08/2010	08:38	No record	Parson Cross
391	ALL OTHER THEFT OFFENCES	E08000019	05/05/2017	05/05/2017	00:43	11:02	Meersbrook
392	BICYCLE THEFT	E08000018	11/05/2015	11/05/2015	00:57	No record	Meersbrook
393	VEHICLE OFFENCES	E08000016	02/11/2011	02/11/2011	15:07	No record	Lowedges
394	VIOLENCE WITHOUT INJURY	E08000016	09/06/2015	09/06/2015	00:28	No record	Wisewood
395	BURGLARY	E08000019	18/04/2014	18/04/2014	12:28	13:55	Broomhill
396	OTHER SEXUAL OFFENCES	E08000016	15/01/2011	16/01/2011	23:16	06:28	Hillsborough
397	CRIMINAL DAMAGE	E08000019	19/05/2018	19/05/2018	00:57	02:24	Woodseats
398	OTHER SEXUAL OFFENCES	E08000018	08/10/2011	08/10/2011	00:43	02:38	Broomhill
399	TRAFFICKING OF DRUGS	E08000017	17/09/2016	18/09/2016	14:52	01:26	Lowedges
400	ROBBERY - PERSONAL	E08000018	18/01/2017	18/01/2017	20:38	22:19	Meersbrook
401	THEFT FROM THE PERSON	E08000016	15/02/2013	16/02/2013	12:00	01:26	Shiregreen
402	TRAFFICKING OF DRUGS	E08000017	06/07/2016	06/07/2016	00:14	00:14	Shirecliffe
403	THEFT FROM THE PERSON	E08000017	26/07/2013	26/07/2013	00:28	00:28	Broomhill
404	ALL OTHER THEFT OFFENCES	E08000016	11/02/2013	11/02/2013	00:28	01:55	Mosborough
405	ARSON	E08000018	02/06/2016	02/06/2016	16:48	18:00	Shiregreen
406	POSSESSION OF DRUGS	E08000018	11/08/2015	12/08/2015	09:21	06:28	City Centre
407	CRIMINAL DAMAGE	E08000017	25/11/2016	26/11/2016	14:38	11:02	Woodseats
408	RAPE	E08000019	27/12/2011	27/12/2011	01:55	03:21	Broomhill
409	STALKING AND HARASSMENT	E08000016	13/12/2010	13/12/2010	03:21	04:19	Shiregreen
410	STALKING AND HARASSMENT	E08000019	09/04/2017	09/04/2017	01:26	02:52	High Green
411	OTHER SEXUAL OFFENCES	E08000016	12/03/2017	12/03/2017	01:40	12:57	Wisewood
412	ROBBERY - PERSONAL	E08000018	23/07/2012	23/07/2012	00:28	01:26	Shiregreen
413	ROBBERY - BUSINESS	E08000018	05/02/2017	05/02/2017	00:43	No record	Shiregreen
414	HOMICIDE	E08000017	08/02/2013	08/02/2013	01:26	No record	Heeley
415	HOMICIDE	E08000016	25/12/2011	25/12/2011	01:12	No record	Broomhill
416	ARSON	E08000019	17/02/2014	17/02/2014	08:38	No record	Shiregreen
417	POSSESSION OF DRUGS	E08000019	29/03/2011	30/03/2011	12:28	07:26	Parson Cross
418	STALKING AND HARASSMENT	E08000018	23/11/2014	23/11/2014	00:57	02:09	Hillsborough
419	HOMICIDE	E08000018	24/03/2015	24/03/2015	01:40	No record	Shiregreen
420	BICYCLE THEFT	E08000017	14/07/2014	15/07/2014	11:02	03:36	Shirecliffe
421	THEFT FROM THE PERSON	E08000016	25/11/2018	25/11/2018	04:48	06:28	Meersbrook
422	STALKING AND HARASSMENT	E08000019	29/09/2013	30/09/2013	20:24	15:36	Ecclesfield
423	VEHICLE OFFENCES	E08000018	31/10/2010	31/10/2010	02:38	02:52	Broomhill
424	HOMICIDE	E08000017	03/09/2017	03/09/2017	00:57	01:55	City Centre
425	VEHICLE OFFENCES	E08000016	13/06/2012	13/06/2012	00:14	06:14	Ecclesfield
426	STALKING AND HARASSMENT	E08000018	22/08/2010	22/08/2010	01:26	02:38	Chapeltown
427	ROBBERY - BUSINESS	E08000018	10/12/2012	10/12/2012	05:02	05:45	Shirecliffe
428	STALKING AND HARASSMENT	E08000017	02/10/2019	02/10/2019	01:26	02:38	Southey
429	VEHICLE OFFENCES	E08000019	29/05/2012	30/05/2012	10:04	06:57	Wisewood
430	BURGLARY	E08000018	04/07/2019	05/07/2019	20:52	14:38	Heeley
431	ROBBERY - BUSINESS	E08000018	11/02/2018	11/02/2018	01:26	01:40	City Centre
432	RAPE	E08000017	05/06/2018	05/06/2018	01:12	04:33	Hillsborough
433	ROBBERY - PERSONAL	E08000018	07/05/2012	07/05/2012	01:55	01:55	Wisewood
434	VIOLENCE WITHOUT INJURY	E08000016	29/12/2016	29/12/2016	00:28	03:21	Ecclesfield
435	SHOPLIFTING	E08000018	05/01/2012	05/01/2012	06:00	09:50	Meersbrook
436	TRAFFICKING OF DRUGS	E08000017	05/09/2013	05/09/2013	01:12	12:14	Lowedges
437	ALL OTHER THEFT OFFENCES	E08000017	13/05/2012	13/05/2012	00:57	12:57	Lowedges
438	ROBBERY - PERSONAL	E08000016	13/11/2019	13/11/2019	01:40	03:21	Ecclesfield
439	VEHICLE OFFENCES	E08000019	24/05/2019	24/05/2019	12:57	12:57	High Green
440	SHOPLIFTING	E08000019	24/03/2014	24/03/2014	00:43	01:40	City Centre
441	VIOLENCE WITH INJURY	E08000019	22/02/2010	22/02/2010	15:07	16:04	Southey
442	THEFT FROM THE PERSON	E08000016	19/07/2018	19/07/2018	06:00	13:12	High Green
443	CRIMINAL DAMAGE	E08000017	05/08/2014	05/08/2014	00:57	01:26	Shiregreen
444	CRIMINAL DAMAGE	E08000018	18/03/2019	18/03/2019	00:43	No record	High Green
445	STALKING AND HARASSMENT	E08000018	21/04/2011	21/04/2011	01:12	01:40	Shiregreen
446	OTHER SEXUAL OFFENCES	E08000019	23/01/2012	23/01/2012	01:26	01:26	Meersbrook
447	TRAFFICKING OF DRUGS	E08000019	02/03/2018	02/03/2018	00:28	No record	Hillsborough
448	RAPE	E08000019	06/11/2014	06/11/2014	00:28	No record	Heeley
449	STALKING AND HARASSMENT	E08000019	07/08/2010	07/08/2010	01:55	13:40	Ecclesfield
450	BICYCLE THEFT	E08000016	17/12/2017	17/12/2017	01:40	01:40	Shirecliffe
451	SHOPLIFTING	E08000019	13/12/2013	13/12/2013	01:12	17:02	Ecclesfield
452	VIOLENCE WITHOUT INJURY	E08000017	06/01/2012	07/01/2012	11:16	05:02	Broomhill
453	ARSON	E08000019	15/04/2010	15/04/2010	01:12	01:12	Dore
454	THEFT FROM THE PERSON	E08000018	21/10/2015	21/10/2015	00:57	16:48	Southey
455	POSSESSION OF DRUGS	E08000018	20/09/2015	20/09/2015	00:43	21:50	Heeley
456	STALKING AND HARASSMENT	E08000018	14/03/2016	14/03/2016	13:26	13:55	Hillsborough
457	SHOPLIFTING	E08000017	06/11/2016	07/11/2016	02:52	01:12	Chapeltown
458	TRAFFICKING OF DRUGS	E08000019	24/10/2013	25/10/2013	16:33	02:09	Lowedges
459	ARSON	E08000017	19/02/2010	19/02/2010	01:12	No record	Broomhill
460	ALL OTHER THEFT OFFENCES	E08000016	06/11/2012	06/11/2012	06:28	20:24	Broomhill
461	ARSON	E08000018	23/03/2012	23/03/2012	20:09	20:09	Woodseats
462	STALKING AND HARASSMENT	E08000019	27/03/2015	27/03/2015	09:50	10:33	City Centre
463	SHOPLIFTING	E08000016	05/10/2018	05/10/2018	08:52	15:50	Totley
464	HOMICIDE	E08000017	02/11/2011	02/11/2011	12:28	13:26	Chapeltown
465	POSSESSION OF DRUGS	E08000019	01/07/2010	01/07/2010	01:26	01:26	Hillsborough
466	VIOLENCE WITH INJURY	E08000019	07/08/2015	07/08/2015	00:14	09:50	Broomhill
467	BURGLARY	E08000019	25/06/2010	25/06/2010	01:55	22:04	Ecclesfield
468	BURGLARY	E08000019	14/11/2015	15/11/2015	23:45	12:57	Shiregreen
469	VEHICLE OFFENCES	E08000018	15/07/2019	15/07/2019	00:14	12:43	Woodseats
470	VIOLENCE WITHOUT INJURY	E08000016	03/11/2018	03/11/2018	00:57	No record	Ecclesfield
471	BICYCLE THEFT	E08000018	21/08/2013	22/08/2013	15:07	00:14	Southey
472	TRAFFICKING OF DRUGS	E08000019	12/07/2019	13/07/2019	20:09	06:28	Wisewood
473	VIOLENCE WITHOUT INJURY	E08000017	19/02/2019	19/02/2019	00:43	01:55	Shiregreen
474	BICYCLE THEFT	E08000019	14/03/2016	14/03/2016	10:33	10:48	Heeley
475	BURGLARY	E08000016	24/06/2010	24/06/2010	01:12	15:50	Heeley
476	VIOLENCE WITH INJURY	E08000019	21/02/2019	21/02/2019	00:14	09:21	Shiregreen
477	CRIMINAL DAMAGE	E08000017	30/12/2010	30/12/2010	01:26	02:24	High Green
478	ARSON	E08000016	05/02/2010	06/02/2010	01:55	00:57	Ecclesfield
479	POSSESSION OF DRUGS	E08000018	20/03/2011	20/03/2011	16:04	16:04	Parson Cross
480	VIOLENCE WITHOUT INJURY	E08000018	14/11/2013	14/11/2013	00:14	16:04	City Centre
481	POSSESSION OF DRUGS	E08000016	13/01/2017	13/01/2017	15:36	16:19	Lowedges
482	STALKING AND HARASSMENT	E08000016	06/06/2011	07/06/2011	15:07	No record	Heeley
483	ARSON	E08000016	19/11/2019	19/11/2019	00:57	00:57	Hillsborough
484	THEFT FROM THE PERSON	E08000019	10/01/2011	10/01/2011	16:48	17:02	Parson Cross
485	POSSESSION OF DRUGS	E08000016	24/05/2017	25/05/2017	12:14	00:43	Heeley
486	HOMICIDE	E08000017	06/02/2011	06/02/2011	01:40	02:09	Totley
487	POSSESSION OF DRUGS	E08000019	25/08/2016	26/08/2016	01:55	00:14	Meersbrook
488	ARSON	E08000019	02/03/2014	03/03/2014	18:00	16:19	Parson Cross
489	HOMICIDE	E08000018	25/01/2013	25/01/2013	23:31	No record	Parson Cross
490	RAPE	E08000019	03/10/2015	04/10/2015	23:45	17:02	Lowedges
491	VIOLENCE WITH INJURY	E08000018	16/03/2015	16/03/2015	03:21	No record	Wisewood
492	POSSESSION OF DRUGS	E08000016	03/12/2017	03/12/2017	01:12	13:12	Meersbrook
493	STALKING AND HARASSMENT	E08000019	29/11/2018	29/11/2018	01:26	14:09	Woodseats
494	POSSESSION OF DRUGS	E08000016	07/07/2010	07/07/2010	01:26	20:52	Shiregreen
495	POSSESSION OF DRUGS	E08000018	15/10/2010	15/10/2010	00:57	03:50	Totley
496	VIOLENCE WITH INJURY	E08000019	08/01/2011	08/01/2011	18:43	No record	Heeley
497	ALL OTHER THEFT OFFENCES	E08000017	24/10/2018	24/10/2018	01:26	14:09	Lowedges
498	HOMICIDE	E08000019	04/06/2014	04/06/2014	10:04	11:45	City Centre
499	ROBBERY - BUSINESS	E08000016	08/10/2015	08/10/2015	12:14	13:26	Dore
500	CRIMINAL DAMAGE	E08000019	08/06/2013	08/06/2013	13:12	13:40	Ecclesfield
501	ARSON	E08000018	25/02/2014	25/02/2014	00:28	09:50	Ecclesfield
502	VIOLENCE WITH INJURY	E08000017	17/03/2013	18/03/2013	23:45	01:12	Chapeltown
503	HOMICIDE	E08000018	07/12/2013	08/12/2013	01:12	No record	City Centre
504	OTHER SEXUAL OFFENCES	E08000017	16/08/2019	16/08/2019	07:26	08:24	Hillsborough
505	TRAFFICKING OF DRUGS	E08000017	17/03/2018	17/03/2018	21:07	22:19	Hillsborough
506	HOMICIDE	E08000018	28/06/2015	28/06/2015	10:33	16:19	High Green
507	SHOPLIFTING	E08000017	11/08/2015	12/08/2015	23:02	08:24	Chapeltown
508	VIOLENCE WITH INJURY	E08000019	02/08/2018	03/08/2018	19:55	06:14	Ecclesfield
509	VIOLENCE WITH INJURY	E08000018	19/04/2017	19/04/2017	01:55	02:38	Parson Cross
510	TRAFFICKING OF DRUGS	E08000017	10/06/2010	10/06/2010	00:43	01:55	Lowedges
511	TRAFFICKING OF DRUGS	E08000018	22/04/2010	22/04/2010	01:55	02:09	Heeley
512	HOMICIDE	E08000018	22/09/2012	22/09/2012	00:57	No record	Hillsborough
513	ARSON	E08000017	21/02/2019	21/02/2019	03:21	04:19	Shiregreen
514	TRAFFICKING OF DRUGS	E08000018	10/05/2015	10/05/2015	00:57	13:55	Southey
515	ROBBERY - PERSONAL	E08000018	24/02/2015	25/02/2015	20:24	17:16	Wisewood
516	VEHICLE OFFENCES	E08000018	08/07/2017	08/07/2017	12:00	15:50	Hillsborough
517	ALL OTHER THEFT OFFENCES	E08000017	28/03/2010	28/03/2010	00:57	00:57	Shirecliffe
518	BURGLARY	E08000017	03/03/2019	04/03/2019	23:45	00:28	Parson Cross
519	STALKING AND HARASSMENT	E08000016	04/04/2015	04/04/2015	00:57	04:33	Lowedges
520	BURGLARY	E08000019	09/09/2011	09/09/2011	00:14	01:55	Ecclesfield
521	STALKING AND HARASSMENT	E08000019	22/05/2015	22/05/2015	03:07	22:33	Parson Cross
522	VIOLENCE WITHOUT INJURY	E08000018	28/04/2013	29/04/2013	23:45	No record	City Centre
523	ROBBERY - PERSONAL	E08000016	04/01/2014	04/01/2014	00:57	No record	City Centre
524	STALKING AND HARASSMENT	E08000019	28/03/2011	28/03/2011	20:38	22:33	Ecclesfield
525	ALL OTHER THEFT OFFENCES	E08000018	04/05/2016	04/05/2016	00:57	04:04	Southey
526	TRAFFICKING OF DRUGS	E08000018	27/07/2011	27/07/2011	01:12	17:16	Parson Cross
527	STALKING AND HARASSMENT	E08000017	15/04/2012	15/04/2012	14:52	15:21	Totley
528	POSSESSION OF DRUGS	E08000019	31/05/2014	31/05/2014	22:33	No record	City Centre
529	BICYCLE THEFT	E08000016	11/10/2016	11/10/2016	14:24	20:38	High Green
530	TRAFFICKING OF DRUGS	E08000018	06/08/2011	06/08/2011	00:43	00:57	Chapeltown
531	VIOLENCE WITHOUT INJURY	E08000016	27/02/2017	27/02/2017	00:57	02:24	High Green
532	ROBBERY - PERSONAL	E08000016	22/06/2014	22/06/2014	07:55	No record	Heeley
533	THEFT FROM THE PERSON	E08000017	04/11/2014	05/11/2014	13:55	05:16	Wisewood
534	VEHICLE OFFENCES	E08000018	14/10/2013	14/10/2013	01:26	06:43	Parson Cross
535	STALKING AND HARASSMENT	E08000017	21/10/2018	22/10/2018	19:26	No record	City Centre
536	HOMICIDE	E08000017	29/09/2014	29/09/2014	01:40	03:07	Lowedges
537	SHOPLIFTING	E08000016	29/09/2018	29/09/2018	00:28	08:38	Shiregreen
538	ARSON	E08000018	09/02/2015	09/02/2015	00:57	20:52	Woodseats
539	TRAFFICKING OF DRUGS	E08000019	11/11/2018	12/11/2018	02:52	00:00	Lowedges
540	STALKING AND HARASSMENT	E08000016	29/03/2015	29/03/2015	00:57	No record	Shiregreen
541	ROBBERY - PERSONAL	E08000019	19/07/2015	19/07/2015	00:57	04:04	Chapeltown
542	TRAFFICKING OF DRUGS	E08000018	28/12/2017	28/12/2017	00:43	00:43	Mosborough
543	POSSESSION OF DRUGS	E08000017	11/04/2014	11/04/2014	01:12	01:12	High Green
544	VIOLENCE WITH INJURY	E08000018	11/10/2019	11/10/2019	06:14	14:09	Broomhill
545	TRAFFICKING OF DRUGS	E08000018	23/01/2013	23/01/2013	08:38	13:12	Totley
546	BICYCLE THEFT	E08000019	23/02/2016	23/02/2016	00:28	00:57	Broomhill
547	ROBBERY - BUSINESS	E08000017	24/01/2013	24/01/2013	03:07	08:38	Chapeltown
548	ROBBERY - PERSONAL	E08000016	22/05/2019	22/05/2019	01:12	09:50	Ecclesfield
549	ROBBERY - BUSINESS	E08000018	05/12/2016	06/12/2016	08:52	No record	Southey
550	TRAFFICKING OF DRUGS	E08000017	26/10/2013	26/10/2013	20:38	21:36	Hillsborough
551	RAPE	E08000018	28/10/2017	28/10/2017	01:12	18:28	Chapeltown
552	RAPE	E08000019	01/02/2011	01/02/2011	10:33	18:57	Woodseats
553	POSSESSION OF DRUGS	E08000018	01/11/2018	01/11/2018	01:40	15:21	City Centre
554	ROBBERY - BUSINESS	E08000019	23/08/2014	23/08/2014	01:26	15:36	Chapeltown
555	THEFT FROM THE PERSON	E08000018	06/10/2014	06/10/2014	01:40	02:24	Lowedges
556	ALL OTHER THEFT OFFENCES	E08000018	21/12/2011	21/12/2011	12:14	12:43	Wisewood
557	BICYCLE THEFT	E08000017	03/07/2015	03/07/2015	00:57	00:57	Shiregreen
558	STALKING AND HARASSMENT	E08000019	14/07/2015	15/07/2015	05:31	04:04	Broomhill
559	VEHICLE OFFENCES	E08000017	11/03/2017	11/03/2017	00:43	02:24	Hillsborough
560	SHOPLIFTING	E08000017	06/02/2013	06/02/2013	01:26	01:26	Ecclesfield
561	RAPE	E08000018	25/12/2019	25/12/2019	05:45	06:57	High Green
562	ROBBERY - PERSONAL	E08000019	23/11/2014	23/11/2014	12:57	18:43	Southey
563	ROBBERY - BUSINESS	E08000016	18/11/2015	19/11/2015	01:40	00:57	Shiregreen
564	OTHER SEXUAL OFFENCES	E08000017	20/01/2015	20/01/2015	00:57	16:48	High Green
565	STALKING AND HARASSMENT	E08000017	29/12/2015	29/12/2015	00:28	04:33	Heeley
566	STALKING AND HARASSMENT	E08000019	20/06/2015	20/06/2015	01:12	02:24	Totley
567	CRIMINAL DAMAGE	E08000017	22/08/2013	22/08/2013	01:26	No record	Hillsborough
568	RAPE	E08000019	12/07/2016	12/07/2016	23:02	23:45	Parson Cross
569	RAPE	E08000019	16/03/2011	16/03/2011	00:14	18:43	High Green
570	VIOLENCE WITH INJURY	E08000016	20/11/2016	20/11/2016	00:14	00:43	Broomhill
571	VIOLENCE WITH INJURY	E08000019	03/12/2011	03/12/2011	00:57	No record	Woodseats
572	POSSESSION OF DRUGS	E08000019	21/05/2012	21/05/2012	00:14	No record	Lowedges
573	POSSESSION OF DRUGS	E08000017	02/03/2013	02/03/2013	00:28	00:43	Dore
574	ARSON	E08000017	23/01/2017	23/01/2017	00:14	23:31	Shiregreen
575	SHOPLIFTING	E08000017	07/09/2013	07/09/2013	02:52	03:50	Hillsborough
576	ALL OTHER THEFT OFFENCES	E08000016	07/11/2014	07/11/2014	00:43	No record	Woodseats
577	VIOLENCE WITH INJURY	E08000016	18/06/2017	18/06/2017	17:45	22:48	Ecclesfield
578	TRAFFICKING OF DRUGS	E08000016	22/02/2018	22/02/2018	00:43	02:09	Shiregreen
579	BICYCLE THEFT	E08000018	26/11/2012	26/11/2012	02:52	No record	Mosborough
580	ROBBERY - BUSINESS	E08000017	29/06/2010	29/06/2010	12:14	15:21	Hillsborough
581	THEFT FROM THE PERSON	E08000019	19/02/2017	19/02/2017	12:14	12:57	Heeley
582	POSSESSION OF DRUGS	E08000016	21/10/2011	21/10/2011	03:07	04:04	High Green
583	ROBBERY - BUSINESS	E08000019	21/09/2018	21/09/2018	13:12	16:48	Totley
584	SHOPLIFTING	E08000016	25/02/2018	25/02/2018	01:12	06:57	High Green
585	ROBBERY - BUSINESS	E08000019	03/02/2013	04/02/2013	01:55	00:57	Wisewood
586	BURGLARY	E08000018	16/12/2018	16/12/2018	10:33	11:02	Heeley
587	BURGLARY	E08000019	09/04/2013	09/04/2013	00:57	06:43	High Green
588	ARSON	E08000018	16/03/2012	16/03/2012	00:14	01:12	Southey
589	VIOLENCE WITH INJURY	E08000017	07/05/2013	07/05/2013	14:09	14:09	Ecclesfield
590	SHOPLIFTING	E08000019	21/08/2010	21/08/2010	01:26	08:38	Broomhill
591	RAPE	E08000018	09/11/2018	09/11/2018	01:26	No record	Chapeltown
592	CRIMINAL DAMAGE	E08000016	09/07/2013	10/07/2013	01:12	00:00	Broomhill
593	ROBBERY - PERSONAL	E08000018	14/02/2011	14/02/2011	00:57	10:04	Wisewood
594	SHOPLIFTING	E08000019	04/08/2011	04/08/2011	11:31	12:43	Shiregreen
595	HOMICIDE	E08000017	25/07/2014	25/07/2014	00:43	03:07	Parson Cross
596	ROBBERY - PERSONAL	E08000016	25/09/2016	25/09/2016	04:19	06:00	Ecclesfield
597	HOMICIDE	E08000019	24/03/2014	24/03/2014	16:04	17:16	Hillsborough
598	ARSON	E08000016	06/06/2012	06/06/2012	15:21	16:04	Totley
599	POSSESSION OF DRUGS	E08000018	20/02/2015	20/02/2015	00:14	No record	Parson Cross
600	OTHER SEXUAL OFFENCES	E08000019	04/08/2013	04/08/2013	03:50	23:16	Hillsborough
601	VIOLENCE WITH INJURY	E08000017	26/08/2015	26/08/2015	00:28	00:28	Woodseats
602	STALKING AND HARASSMENT	E08000017	10/02/2015	10/02/2015	06:43	07:40	Meersbrook
603	VIOLENCE WITHOUT INJURY	E08000017	06/10/2014	06/10/2014	00:57	12:14	Parson Cross
604	ALL OTHER THEFT OFFENCES	E08000016	04/10/2013	04/10/2013	00:28	14:38	City Centre
605	VIOLENCE WITH INJURY	E08000018	07/09/2016	07/09/2016	08:24	08:24	City Centre
606	VEHICLE OFFENCES	E08000016	21/02/2017	21/02/2017	01:12	02:38	Shirecliffe
607	ROBBERY - BUSINESS	E08000018	01/08/2016	01/08/2016	12:43	13:40	Totley
608	VIOLENCE WITH INJURY	E08000016	04/09/2010	04/09/2010	00:28	00:43	High Green
609	CRIMINAL DAMAGE	E08000019	19/06/2010	19/06/2010	20:52	20:52	High Green
610	THEFT FROM THE PERSON	E08000018	17/07/2016	17/07/2016	12:14	13:40	Chapeltown
611	ALL OTHER THEFT OFFENCES	E08000019	13/09/2015	13/09/2015	19:26	19:26	Southey
612	VIOLENCE WITHOUT INJURY	E08000019	04/01/2010	04/01/2010	04:19	04:19	Wisewood
613	TRAFFICKING OF DRUGS	E08000018	06/01/2015	06/01/2015	00:57	04:33	Wisewood
614	VEHICLE OFFENCES	E08000016	19/02/2015	19/02/2015	03:50	09:50	Mosborough
615	VEHICLE OFFENCES	E08000018	13/01/2011	13/01/2011	00:43	22:33	Southey
616	SHOPLIFTING	E08000017	24/07/2014	24/07/2014	00:43	06:57	High Green
617	VIOLENCE WITH INJURY	E08000018	27/09/2017	27/09/2017	00:43	00:43	Woodseats
618	THEFT FROM THE PERSON	E08000017	05/10/2018	05/10/2018	00:43	No record	High Green
619	ALL OTHER THEFT OFFENCES	E08000018	30/11/2017	01/12/2017	20:09	02:09	Mosborough
620	HOMICIDE	E08000019	02/10/2018	02/10/2018	01:12	18:57	Totley
621	CRIMINAL DAMAGE	E08000016	15/11/2019	15/11/2019	09:21	10:04	Hillsborough
622	VEHICLE OFFENCES	E08000016	26/11/2017	26/11/2017	00:14	01:12	Dore
623	HOMICIDE	E08000017	01/03/2016	01/03/2016	00:43	01:12	Southey
624	BICYCLE THEFT	E08000018	27/01/2014	27/01/2014	00:57	04:19	Meersbrook
625	ARSON	E08000019	26/11/2011	26/11/2011	01:26	09:36	Dore
626	ARSON	E08000016	03/09/2011	03/09/2011	00:28	11:45	Heeley
627	ROBBERY - PERSONAL	E08000017	26/08/2016	27/08/2016	05:02	02:52	Mosborough
628	STALKING AND HARASSMENT	E08000019	13/03/2017	13/03/2017	01:12	02:38	Hillsborough
629	SHOPLIFTING	E08000019	07/12/2011	07/12/2011	04:19	16:19	High Green
630	BURGLARY	E08000018	01/08/2010	01/08/2010	01:26	21:21	City Centre
631	BURGLARY	E08000018	04/07/2013	04/07/2013	18:00	18:28	Shirecliffe
632	BICYCLE THEFT	E08000017	03/08/2019	03/08/2019	09:50	13:26	Shiregreen
633	BURGLARY	E08000018	29/03/2012	29/03/2012	20:38	20:38	Parson Cross
634	VIOLENCE WITH INJURY	E08000017	24/10/2018	24/10/2018	00:57	02:38	Parson Cross
635	TRAFFICKING OF DRUGS	E08000019	13/10/2019	13/10/2019	01:26	03:07	City Centre
636	VIOLENCE WITHOUT INJURY	E08000016	24/05/2019	24/05/2019	12:57	12:57	Parson Cross
637	ROBBERY - BUSINESS	E08000019	27/11/2018	27/11/2018	00:43	01:40	Heeley
638	OTHER SEXUAL OFFENCES	E08000017	25/02/2019	26/02/2019	17:16	02:38	Mosborough
639	TRAFFICKING OF DRUGS	E08000017	09/02/2017	09/02/2017	00:14	18:00	High Green
640	VIOLENCE WITH INJURY	E08000017	07/02/2017	07/02/2017	09:07	11:02	Ecclesfield
641	ROBBERY - PERSONAL	E08000017	03/09/2016	03/09/2016	01:26	02:38	Hillsborough
642	VIOLENCE WITH INJURY	E08000016	09/07/2011	09/07/2011	01:26	02:38	Dore
643	RAPE	E08000018	18/11/2015	18/11/2015	00:43	00:43	Lowedges
644	THEFT FROM THE PERSON	E08000017	26/08/2016	26/08/2016	01:26	No record	Broomhill
645	THEFT FROM THE PERSON	E08000016	08/06/2015	08/06/2015	01:55	04:33	Shirecliffe
646	HOMICIDE	E08000018	18/10/2017	19/10/2017	13:40	12:43	High Green
647	BICYCLE THEFT	E08000018	04/01/2012	04/01/2012	11:31	No record	High Green
648	THEFT FROM THE PERSON	E08000018	26/01/2011	26/01/2011	00:57	01:12	City Centre
649	RAPE	E08000017	12/04/2019	12/04/2019	01:12	01:12	Woodseats
650	OTHER SEXUAL OFFENCES	E08000017	11/04/2014	11/04/2014	03:07	03:36	Lowedges
651	HOMICIDE	E08000018	22/08/2015	22/08/2015	01:26	02:38	Shirecliffe
652	RAPE	E08000017	08/04/2014	08/04/2014	00:28	14:09	Lowedges
653	VIOLENCE WITHOUT INJURY	E08000017	23/07/2015	23/07/2015	00:28	16:04	Dore
654	VEHICLE OFFENCES	E08000018	14/12/2013	15/12/2013	11:16	00:14	High Green
655	BICYCLE THEFT	E08000019	17/05/2018	17/05/2018	00:14	00:14	Meersbrook
656	VEHICLE OFFENCES	E08000018	11/01/2013	11/01/2013	00:28	12:14	Parson Cross
657	ROBBERY - PERSONAL	E08000017	24/02/2017	24/02/2017	09:21	10:33	Chapeltown
658	OTHER SEXUAL OFFENCES	E08000018	04/10/2018	04/10/2018	01:55	03:07	City Centre
659	POSSESSION OF DRUGS	E08000017	21/05/2016	22/05/2016	19:12	09:07	Lowedges
660	BURGLARY	E08000019	15/03/2015	16/03/2015	15:50	02:09	Heeley
661	BURGLARY	E08000018	14/09/2019	14/09/2019	00:14	No record	Parson Cross
662	SHOPLIFTING	E08000019	06/06/2015	06/06/2015	01:12	No record	Broomhill
663	TRAFFICKING OF DRUGS	E08000016	20/04/2011	20/04/2011	03:36	10:19	Woodseats
664	SHOPLIFTING	E08000018	28/01/2018	28/01/2018	07:26	07:55	Shiregreen
665	RAPE	E08000019	10/05/2018	10/05/2018	01:26	03:07	Parson Cross
666	VIOLENCE WITHOUT INJURY	E08000019	14/08/2014	14/08/2014	00:28	19:26	Parson Cross
667	VIOLENCE WITH INJURY	E08000019	29/10/2019	29/10/2019	01:40	18:43	Hillsborough
668	THEFT FROM THE PERSON	E08000017	09/09/2016	09/09/2016	00:43	03:36	Shiregreen
669	ROBBERY - PERSONAL	E08000019	10/02/2016	10/02/2016	00:57	21:36	Shirecliffe
670	STALKING AND HARASSMENT	E08000019	10/05/2019	10/05/2019	10:04	11:16	Lowedges
671	POSSESSION OF DRUGS	E08000017	12/05/2011	12/05/2011	01:12	07:40	Shirecliffe
672	ROBBERY - PERSONAL	E08000016	10/11/2014	10/11/2014	06:00	07:26	Heeley
673	STALKING AND HARASSMENT	E08000019	14/07/2012	14/07/2012	04:48	07:55	Mosborough
674	POSSESSION OF DRUGS	E08000019	18/02/2014	19/02/2014	08:24	01:55	Parson Cross
675	ROBBERY - PERSONAL	E08000017	10/10/2019	10/10/2019	00:28	00:28	Ecclesfield
676	VIOLENCE WITH INJURY	E08000017	17/03/2010	17/03/2010	15:21	15:21	High Green
677	VIOLENCE WITHOUT INJURY	E08000018	30/11/2017	30/11/2017	01:12	01:55	Heeley
678	SHOPLIFTING	E08000018	25/10/2012	26/10/2012	18:14	14:09	Wisewood
679	CRIMINAL DAMAGE	E08000017	12/08/2014	12/08/2014	01:12	01:55	City Centre
680	OTHER SEXUAL OFFENCES	E08000018	25/10/2012	26/10/2012	22:48	15:07	Ecclesfield
681	BICYCLE THEFT	E08000017	15/12/2018	15/12/2018	11:02	11:02	City Centre
682	SHOPLIFTING	E08000019	14/08/2019	14/08/2019	05:02	06:14	Heeley
683	VIOLENCE WITHOUT INJURY	E08000019	25/02/2015	25/02/2015	04:04	04:48	Meersbrook
684	ROBBERY - BUSINESS	E08000018	28/04/2010	28/04/2010	12:14	23:31	Mosborough
685	TRAFFICKING OF DRUGS	E08000017	24/10/2019	25/10/2019	01:55	00:43	Lowedges
686	CRIMINAL DAMAGE	E08000019	13/01/2017	13/01/2017	08:52	No record	Hillsborough
687	SHOPLIFTING	E08000019	07/12/2012	08/12/2012	20:38	15:21	Chapeltown
688	ARSON	E08000017	18/01/2018	18/01/2018	08:09	09:36	Heeley
689	BICYCLE THEFT	E08000019	19/03/2019	19/03/2019	05:16	No record	Wisewood
690	ARSON	E08000017	27/04/2018	27/04/2018	19:55	21:36	Hillsborough
691	VIOLENCE WITHOUT INJURY	E08000016	17/04/2018	17/04/2018	01:40	08:52	Woodseats
692	ALL OTHER THEFT OFFENCES	E08000019	09/11/2019	09/11/2019	01:40	08:09	Broomhill
693	ROBBERY - BUSINESS	E08000017	21/01/2018	21/01/2018	15:36	16:33	Mosborough
694	ARSON	E08000019	23/05/2018	24/05/2018	20:38	No record	Chapeltown
695	BICYCLE THEFT	E08000017	15/08/2010	15/08/2010	04:33	19:12	Broomhill
696	VIOLENCE WITHOUT INJURY	E08000019	07/12/2017	07/12/2017	02:09	16:19	Broomhill
697	RAPE	E08000019	17/04/2011	17/04/2011	00:57	No record	Wisewood
698	VEHICLE OFFENCES	E08000019	07/10/2011	07/10/2011	12:28	12:57	Broomhill
699	VIOLENCE WITH INJURY	E08000019	14/12/2011	14/12/2011	00:57	08:09	City Centre
700	VEHICLE OFFENCES	E08000017	10/08/2011	10/08/2011	05:45	No record	Totley
701	BICYCLE THEFT	E08000017	31/10/2015	31/10/2015	00:57	02:09	Wisewood
702	TRAFFICKING OF DRUGS	E08000018	11/10/2015	11/10/2015	00:14	03:07	Dore
703	RAPE	E08000019	25/04/2011	25/04/2011	12:14	15:50	Dore
704	ALL OTHER THEFT OFFENCES	E08000019	13/11/2019	13/11/2019	08:09	No record	Chapeltown
705	BICYCLE THEFT	E08000018	28/01/2016	28/01/2016	01:40	02:52	City Centre
706	VEHICLE OFFENCES	E08000016	17/03/2011	17/03/2011	00:14	12:00	Ecclesfield
707	STALKING AND HARASSMENT	E08000016	05/12/2015	05/12/2015	13:40	13:40	Dore
708	BURGLARY	E08000016	24/09/2013	25/09/2013	23:16	00:00	Wisewood
709	SHOPLIFTING	E08000019	09/09/2011	09/09/2011	01:40	01:55	High Green
710	VEHICLE OFFENCES	E08000016	25/12/2018	25/12/2018	08:09	08:24	Mosborough
711	ROBBERY - PERSONAL	E08000017	09/12/2014	09/12/2014	13:55	14:38	Shiregreen
712	STALKING AND HARASSMENT	E08000016	16/02/2015	16/02/2015	01:26	12:00	Wisewood
713	POSSESSION OF DRUGS	E08000016	25/08/2016	25/08/2016	01:26	No record	Totley
714	ARSON	E08000017	28/12/2015	28/12/2015	12:28	No record	Southey
715	ROBBERY - PERSONAL	E08000019	13/10/2013	13/10/2013	15:36	17:16	Woodseats
716	VIOLENCE WITH INJURY	E08000019	16/12/2017	16/12/2017	00:28	22:19	Shirecliffe
717	STALKING AND HARASSMENT	E08000019	01/01/2019	01/01/2019	01:26	07:26	Meersbrook
718	ALL OTHER THEFT OFFENCES	E08000018	10/09/2018	10/09/2018	00:28	03:07	Dore
719	POSSESSION OF DRUGS	E08000017	08/10/2016	08/10/2016	00:14	09:36	Meersbrook
720	ARSON	E08000019	08/01/2017	08/01/2017	01:12	01:40	Parson Cross
721	BURGLARY	E08000017	22/02/2016	22/02/2016	10:33	11:31	City Centre
722	OTHER SEXUAL OFFENCES	E08000016	26/10/2014	26/10/2014	01:12	No record	High Green
723	VEHICLE OFFENCES	E08000016	04/01/2015	04/01/2015	10:19	11:16	Mosborough
724	ARSON	E08000018	14/10/2016	14/10/2016	00:43	01:12	City Centre
725	ROBBERY - BUSINESS	E08000018	17/04/2012	18/04/2012	05:45	02:52	Dore
726	THEFT FROM THE PERSON	E08000016	13/04/2012	13/04/2012	11:02	12:28	Meersbrook
727	STALKING AND HARASSMENT	E08000018	07/10/2011	07/10/2011	00:28	01:26	Shirecliffe
728	OTHER SEXUAL OFFENCES	E08000016	15/09/2014	15/09/2014	00:28	02:09	Meersbrook
729	SHOPLIFTING	E08000018	01/12/2017	01/12/2017	01:12	06:14	City Centre
730	ALL OTHER THEFT OFFENCES	E08000017	08/01/2013	08/01/2013	04:19	12:43	Woodseats
731	ROBBERY - PERSONAL	E08000019	28/07/2018	28/07/2018	00:57	01:55	Totley
732	BICYCLE THEFT	E08000019	05/01/2016	05/01/2016	08:38	09:07	Dore
733	BURGLARY	E08000016	03/06/2012	03/06/2012	01:55	02:09	Meersbrook
734	THEFT FROM THE PERSON	E08000019	15/02/2017	15/02/2017	04:33	06:28	Parson Cross
735	POSSESSION OF DRUGS	E08000019	30/10/2012	30/10/2012	00:14	No record	Shirecliffe
736	ROBBERY - PERSONAL	E08000017	08/08/2012	08/08/2012	01:12	01:12	Totley
737	VIOLENCE WITHOUT INJURY	E08000018	03/05/2018	03/05/2018	12:43	14:38	Meersbrook
738	CRIMINAL DAMAGE	E08000019	03/05/2014	03/05/2014	00:28	No record	Meersbrook
739	BICYCLE THEFT	E08000017	06/11/2019	06/11/2019	00:28	12:14	Lowedges
740	POSSESSION OF DRUGS	E08000016	24/03/2016	24/03/2016	01:26	01:40	Broomhill
741	BURGLARY	E08000018	28/08/2013	28/08/2013	00:43	02:24	High Green
742	POSSESSION OF DRUGS	E08000019	26/05/2018	27/05/2018	23:45	03:07	High Green
743	BURGLARY	E08000017	06/09/2010	06/09/2010	02:09	07:26	Southey
744	SHOPLIFTING	E08000019	15/08/2018	15/08/2018	06:43	07:26	Southey
745	BICYCLE THEFT	E08000019	05/05/2019	05/05/2019	01:12	02:24	Heeley
746	THEFT FROM THE PERSON	E08000016	21/04/2019	22/04/2019	15:21	05:16	High Green
747	STALKING AND HARASSMENT	E08000018	14/12/2012	15/12/2012	20:38	12:00	Totley
748	ALL OTHER THEFT OFFENCES	E08000018	14/04/2018	15/04/2018	18:14	00:14	Lowedges
749	SHOPLIFTING	E08000016	01/01/2010	01/01/2010	00:57	No record	Heeley
750	BICYCLE THEFT	E08000017	22/11/2016	22/11/2016	00:28	00:28	Woodseats
751	TRAFFICKING OF DRUGS	E08000017	06/02/2016	06/02/2016	00:57	17:16	Heeley
752	POSSESSION OF DRUGS	E08000016	29/05/2012	29/05/2012	13:55	14:24	Dore
753	VIOLENCE WITH INJURY	E08000017	02/06/2019	03/06/2019	06:43	05:45	Broomhill
754	STALKING AND HARASSMENT	E08000018	20/04/2019	20/04/2019	15:21	16:19	Wisewood
755	HOMICIDE	E08000019	27/08/2018	27/08/2018	08:09	08:09	Woodseats
756	BICYCLE THEFT	E08000016	12/08/2016	12/08/2016	10:48	11:45	Totley
757	VIOLENCE WITH INJURY	E08000016	01/06/2013	01/06/2013	06:28	07:12	Broomhill
758	OTHER SEXUAL OFFENCES	E08000017	12/02/2014	12/02/2014	00:57	15:36	Mosborough
759	RAPE	E08000016	16/08/2013	16/08/2013	08:52	09:50	Woodseats
760	VIOLENCE WITHOUT INJURY	E08000018	08/05/2014	08/05/2014	15:07	19:55	Lowedges
761	SHOPLIFTING	E08000018	06/12/2013	06/12/2013	00:57	01:55	Chapeltown
762	ALL OTHER THEFT OFFENCES	E08000016	06/08/2012	06/08/2012	06:43	07:55	Lowedges
763	THEFT FROM THE PERSON	E08000017	19/02/2017	20/02/2017	15:21	14:38	Totley
764	BURGLARY	E08000018	15/08/2016	15/08/2016	12:14	12:57	Parson Cross
765	ALL OTHER THEFT OFFENCES	E08000017	19/02/2016	19/02/2016	01:12	01:12	Dore
766	BURGLARY	E08000018	16/11/2019	16/11/2019	01:26	12:28	Lowedges
767	HOMICIDE	E08000016	20/04/2013	20/04/2013	00:57	00:57	Chapeltown
768	RAPE	E08000018	18/10/2011	19/10/2011	01:40	No record	Chapeltown
769	OTHER SEXUAL OFFENCES	E08000016	03/06/2018	03/06/2018	00:14	00:43	Shiregreen
770	RAPE	E08000016	21/09/2013	21/09/2013	01:12	02:09	Hillsborough
771	STALKING AND HARASSMENT	E08000018	16/01/2015	16/01/2015	01:26	02:52	Broomhill
772	POSSESSION OF DRUGS	E08000019	21/10/2010	21/10/2010	23:02	23:31	Broomhill
773	ROBBERY - PERSONAL	E08000017	26/06/2014	26/06/2014	01:40	01:40	Ecclesfield
774	VIOLENCE WITH INJURY	E08000018	05/09/2017	06/09/2017	19:12	15:50	Dore
775	VEHICLE OFFENCES	E08000017	09/06/2012	09/06/2012	01:26	02:24	Hillsborough
776	CRIMINAL DAMAGE	E08000019	22/05/2016	22/05/2016	18:28	19:26	Woodseats
777	VEHICLE OFFENCES	E08000017	08/11/2016	08/11/2016	16:19	17:16	Southey
778	BURGLARY	E08000017	22/08/2015	22/08/2015	00:57	02:38	Ecclesfield
779	POSSESSION OF DRUGS	E08000017	03/08/2014	03/08/2014	08:38	No record	Dore
780	ARSON	E08000017	02/02/2018	02/02/2018	01:12	18:14	Hillsborough
781	TRAFFICKING OF DRUGS	E08000019	10/12/2010	10/12/2010	00:57	04:19	Woodseats
782	VEHICLE OFFENCES	E08000017	07/05/2013	07/05/2013	17:31	No record	Southey
783	VIOLENCE WITHOUT INJURY	E08000017	09/11/2010	09/11/2010	01:12	01:55	City Centre
784	RAPE	E08000018	15/04/2012	16/04/2012	16:19	15:36	Chapeltown
785	BURGLARY	E08000019	03/01/2014	03/01/2014	19:26	20:24	Shiregreen
786	ROBBERY - PERSONAL	E08000016	07/09/2019	07/09/2019	00:28	No record	Woodseats
787	BICYCLE THEFT	E08000019	16/10/2014	17/10/2014	20:52	17:45	Mosborough
788	RAPE	E08000017	01/05/2014	02/05/2014	23:45	16:19	Mosborough
789	BICYCLE THEFT	E08000019	15/11/2018	15/11/2018	00:57	01:40	Wisewood
790	OTHER SEXUAL OFFENCES	E08000018	20/11/2015	20/11/2015	14:38	21:36	Dore
791	RAPE	E08000016	25/08/2018	25/08/2018	01:26	11:31	Shirecliffe
792	CRIMINAL DAMAGE	E08000019	20/05/2013	20/05/2013	05:16	21:36	High Green
793	POSSESSION OF DRUGS	E08000018	16/04/2014	16/04/2014	00:43	01:55	Chapeltown
794	ROBBERY - BUSINESS	E08000018	08/03/2016	08/03/2016	01:55	03:50	Mosborough
795	SHOPLIFTING	E08000017	13/09/2016	13/09/2016	01:40	09:07	Dore
796	CRIMINAL DAMAGE	E08000018	30/08/2018	30/08/2018	01:26	08:38	Ecclesfield
797	VIOLENCE WITH INJURY	E08000017	24/06/2011	24/06/2011	00:57	No record	City Centre
798	ARSON	E08000018	15/12/2017	15/12/2017	01:26	No record	Mosborough
799	BURGLARY	E08000019	12/11/2011	12/11/2011	00:14	18:14	Chapeltown
800	ROBBERY - BUSINESS	E08000019	05/03/2016	05/03/2016	01:40	02:38	Heeley
801	BICYCLE THEFT	E08000016	21/05/2017	22/05/2017	06:57	00:57	Heeley
802	CRIMINAL DAMAGE	E08000018	19/07/2011	19/07/2011	01:40	02:24	Southey
803	ROBBERY - BUSINESS	E08000019	08/07/2012	08/07/2012	00:28	01:12	Hillsborough
804	ROBBERY - PERSONAL	E08000018	29/10/2012	30/10/2012	01:40	00:43	Chapeltown
805	ALL OTHER THEFT OFFENCES	E08000017	05/11/2011	05/11/2011	01:55	07:12	Lowedges
806	THEFT FROM THE PERSON	E08000018	27/07/2014	27/07/2014	17:31	No record	Totley
807	RAPE	E08000017	11/02/2014	11/02/2014	11:02	12:00	Chapeltown
808	BICYCLE THEFT	E08000018	25/05/2016	25/05/2016	18:57	23:16	City Centre
809	ARSON	E08000017	28/02/2014	28/02/2014	00:57	01:55	Southey
810	ROBBERY - BUSINESS	E08000017	06/08/2018	06/08/2018	01:55	02:52	Parson Cross
811	VIOLENCE WITH INJURY	E08000017	04/09/2010	04/09/2010	20:09	No record	Meersbrook
812	THEFT FROM THE PERSON	E08000017	14/03/2010	15/03/2010	20:52	03:36	Wisewood
813	BICYCLE THEFT	E08000017	11/08/2010	11/08/2010	00:57	23:02	Dore
814	BURGLARY	E08000017	01/08/2016	02/08/2016	09:50	No record	Southey
815	SHOPLIFTING	E08000019	10/04/2013	10/04/2013	00:14	09:21	City Centre
816	ROBBERY - PERSONAL	E08000018	01/11/2015	01/11/2015	00:57	04:48	City Centre
817	RAPE	E08000018	13/03/2019	14/03/2019	20:09	04:04	Wisewood
818	CRIMINAL DAMAGE	E08000017	02/11/2017	02/11/2017	01:26	01:26	Broomhill
819	CRIMINAL DAMAGE	E08000018	19/07/2015	19/07/2015	17:16	18:43	Southey
820	BURGLARY	E08000017	18/11/2014	18/11/2014	00:57	02:09	Lowedges
821	OTHER SEXUAL OFFENCES	E08000016	10/11/2015	11/11/2015	18:57	17:31	Hillsborough
822	HOMICIDE	E08000017	17/11/2012	17/11/2012	12:57	14:09	Totley
823	TRAFFICKING OF DRUGS	E08000017	18/10/2012	18/10/2012	23:45	23:45	City Centre
824	ALL OTHER THEFT OFFENCES	E08000018	27/09/2017	27/09/2017	00:28	02:09	High Green
825	THEFT FROM THE PERSON	E08000016	30/01/2016	30/01/2016	00:57	No record	Hillsborough
826	TRAFFICKING OF DRUGS	E08000017	04/08/2011	05/08/2011	10:48	00:43	Heeley
827	VIOLENCE WITHOUT INJURY	E08000019	16/07/2014	16/07/2014	13:26	14:52	Totley
828	VEHICLE OFFENCES	E08000018	15/03/2015	15/03/2015	04:48	05:45	Hillsborough
829	VIOLENCE WITH INJURY	E08000018	22/01/2017	22/01/2017	01:26	01:26	City Centre
830	VIOLENCE WITHOUT INJURY	E08000018	03/01/2013	04/01/2013	11:16	06:57	Mosborough
831	TRAFFICKING OF DRUGS	E08000019	03/11/2018	03/11/2018	18:14	18:57	Shiregreen
832	ARSON	E08000017	06/05/2018	06/05/2018	00:14	No record	Lowedges
833	ROBBERY - PERSONAL	E08000019	28/03/2010	28/03/2010	00:57	02:09	Shiregreen
834	CRIMINAL DAMAGE	E08000018	12/02/2016	12/02/2016	00:57	02:09	Broomhill
835	TRAFFICKING OF DRUGS	E08000019	17/03/2017	17/03/2017	01:55	12:28	Hillsborough
836	STALKING AND HARASSMENT	E08000019	16/06/2013	16/06/2013	08:09	10:04	Heeley
837	THEFT FROM THE PERSON	E08000016	29/01/2018	29/01/2018	03:50	04:19	Meersbrook
838	BURGLARY	E08000019	21/01/2018	22/01/2018	16:19	01:55	Lowedges
839	ARSON	E08000019	05/12/2016	05/12/2016	00:43	01:26	Ecclesfield
840	BICYCLE THEFT	E08000016	25/02/2013	25/02/2013	11:45	22:33	City Centre
841	THEFT FROM THE PERSON	E08000017	11/04/2014	12/04/2014	21:50	No record	City Centre
842	HOMICIDE	E08000019	03/01/2010	03/01/2010	01:26	02:38	Meersbrook
843	HOMICIDE	E08000018	27/05/2010	27/05/2010	06:57	07:55	Ecclesfield
844	RAPE	E08000017	08/04/2017	08/04/2017	08:52	08:52	Southey
845	VIOLENCE WITHOUT INJURY	E08000018	18/06/2011	18/06/2011	11:02	13:55	Chapeltown
846	STALKING AND HARASSMENT	E08000017	26/11/2010	26/11/2010	00:43	00:43	High Green
847	OTHER SEXUAL OFFENCES	E08000019	02/01/2015	03/01/2015	06:57	06:00	Broomhill
848	HOMICIDE	E08000017	29/08/2015	30/08/2015	10:19	04:19	Mosborough
849	STALKING AND HARASSMENT	E08000019	09/04/2010	09/04/2010	00:57	23:31	Meersbrook
850	OTHER SEXUAL OFFENCES	E08000016	11/09/2018	11/09/2018	05:45	06:57	Southey
851	TRAFFICKING OF DRUGS	E08000017	22/06/2014	22/06/2014	02:52	10:19	Shiregreen
852	OTHER SEXUAL OFFENCES	E08000019	28/03/2013	28/03/2013	00:43	00:43	High Green
853	ROBBERY - PERSONAL	E08000019	11/10/2014	11/10/2014	00:57	19:55	Mosborough
854	TRAFFICKING OF DRUGS	E08000017	12/07/2012	13/07/2012	22:33	16:04	Broomhill
855	CRIMINAL DAMAGE	E08000018	18/03/2010	18/03/2010	00:14	16:19	Woodseats
856	ALL OTHER THEFT OFFENCES	E08000016	01/08/2016	01/08/2016	01:12	01:12	Ecclesfield
857	OTHER SEXUAL OFFENCES	E08000017	21/07/2011	21/07/2011	01:26	12:00	City Centre
858	ROBBERY - BUSINESS	E08000016	23/02/2011	23/02/2011	01:26	No record	Shirecliffe
859	BURGLARY	E08000017	04/12/2015	04/12/2015	21:36	22:33	Broomhill
860	ALL OTHER THEFT OFFENCES	E08000018	14/08/2013	14/08/2013	00:43	02:09	Chapeltown
861	VIOLENCE WITH INJURY	E08000018	10/09/2016	10/09/2016	01:12	02:24	High Green
862	VIOLENCE WITHOUT INJURY	E08000019	01/01/2013	01/01/2013	00:14	01:55	Meersbrook
863	ROBBERY - PERSONAL	E08000016	24/04/2017	24/04/2017	00:14	No record	Dore
864	SHOPLIFTING	E08000017	26/06/2015	26/06/2015	00:14	01:40	Woodseats
865	VIOLENCE WITH INJURY	E08000019	15/04/2015	15/04/2015	00:28	01:55	Wisewood
866	CRIMINAL DAMAGE	E08000017	19/04/2011	20/04/2011	15:36	10:19	Shiregreen
867	POSSESSION OF DRUGS	E08000016	25/02/2013	25/02/2013	00:28	01:40	High Green
868	HOMICIDE	E08000016	10/02/2014	10/02/2014	00:28	00:28	Shiregreen
869	BICYCLE THEFT	E08000018	01/06/2010	01/06/2010	17:31	18:28	Heeley
870	OTHER SEXUAL OFFENCES	E08000017	14/06/2016	15/06/2016	04:33	02:52	Totley
871	HOMICIDE	E08000019	28/09/2012	29/09/2012	04:48	03:21	Shirecliffe
872	VIOLENCE WITHOUT INJURY	E08000018	18/03/2018	18/03/2018	09:50	09:50	Meersbrook
873	POSSESSION OF DRUGS	E08000016	20/06/2012	21/06/2012	13:55	08:09	Chapeltown
874	TRAFFICKING OF DRUGS	E08000019	09/02/2014	09/02/2014	14:38	14:52	Wisewood
875	SHOPLIFTING	E08000016	29/10/2016	29/10/2016	00:43	18:14	Shiregreen
876	VIOLENCE WITHOUT INJURY	E08000017	04/04/2018	04/04/2018	00:57	08:52	Mosborough
877	TRAFFICKING OF DRUGS	E08000018	24/08/2019	24/08/2019	00:43	00:43	Woodseats
878	TRAFFICKING OF DRUGS	E08000016	10/11/2015	11/11/2015	01:26	00:00	Mosborough
879	VIOLENCE WITH INJURY	E08000018	03/09/2018	03/09/2018	04:04	10:19	Parson Cross
880	THEFT FROM THE PERSON	E08000019	09/05/2013	09/05/2013	01:12	03:07	Lowedges
881	ARSON	E08000016	15/09/2013	15/09/2013	00:57	11:45	Heeley
882	CRIMINAL DAMAGE	E08000016	01/06/2011	01/06/2011	01:40	06:57	Ecclesfield
883	VEHICLE OFFENCES	E08000018	15/07/2016	15/07/2016	01:40	01:40	Lowedges
884	CRIMINAL DAMAGE	E08000019	08/07/2017	08/07/2017	14:09	23:31	Meersbrook
885	THEFT FROM THE PERSON	E08000018	21/09/2012	21/09/2012	00:28	04:19	Lowedges
886	SHOPLIFTING	E08000016	04/03/2019	04/03/2019	01:12	06:43	Meersbrook
887	SHOPLIFTING	E08000016	24/11/2013	24/11/2013	21:07	No record	Shiregreen
888	VIOLENCE WITHOUT INJURY	E08000018	07/05/2019	08/05/2019	08:09	00:57	City Centre
889	POSSESSION OF DRUGS	E08000018	14/03/2015	14/03/2015	02:52	No record	City Centre
890	HOMICIDE	E08000019	30/10/2010	30/10/2010	10:19	11:31	Woodseats
891	BICYCLE THEFT	E08000019	06/02/2011	06/02/2011	06:00	06:43	High Green
892	VIOLENCE WITH INJURY	E08000017	29/03/2014	29/03/2014	01:12	01:55	Dore
893	ROBBERY - BUSINESS	E08000019	10/07/2019	10/07/2019	16:19	17:02	Dore
894	VIOLENCE WITHOUT INJURY	E08000016	03/08/2019	03/08/2019	07:40	08:09	Hillsborough
895	POSSESSION OF DRUGS	E08000018	18/12/2012	18/12/2012	00:14	01:40	Totley
896	OTHER SEXUAL OFFENCES	E08000018	21/06/2018	21/06/2018	02:24	11:45	Ecclesfield
897	SHOPLIFTING	E08000019	24/09/2011	24/09/2011	03:36	04:48	Southey
898	SHOPLIFTING	E08000016	27/09/2011	28/09/2011	18:57	No record	Broomhill
899	TRAFFICKING OF DRUGS	E08000018	30/03/2017	30/03/2017	01:12	02:38	Broomhill
900	ARSON	E08000019	06/02/2017	06/02/2017	14:38	21:50	Chapeltown
901	SHOPLIFTING	E08000016	28/06/2013	29/06/2013	08:09	01:12	Ecclesfield
902	ROBBERY - PERSONAL	E08000017	15/03/2010	15/03/2010	00:14	No record	Broomhill
903	OTHER SEXUAL OFFENCES	E08000019	15/10/2019	15/10/2019	01:40	13:40	Hillsborough
904	SHOPLIFTING	E08000016	30/04/2012	30/04/2012	00:43	01:40	Mosborough
905	ARSON	E08000017	14/02/2017	15/02/2017	13:12	No record	Shirecliffe
906	THEFT FROM THE PERSON	E08000017	28/10/2011	29/10/2011	23:45	00:57	Southey
907	ARSON	E08000017	05/10/2016	05/10/2016	01:26	02:24	Mosborough
908	RAPE	E08000018	24/05/2017	25/05/2017	11:45	No record	Totley
909	THEFT FROM THE PERSON	E08000019	10/11/2016	10/11/2016	01:26	No record	Wisewood
910	CRIMINAL DAMAGE	E08000019	14/03/2017	14/03/2017	01:26	01:26	Parson Cross
911	BICYCLE THEFT	E08000018	14/06/2012	14/06/2012	00:57	01:55	Dore
912	HOMICIDE	E08000019	28/11/2019	29/11/2019	13:12	08:09	Chapeltown
913	STALKING AND HARASSMENT	E08000019	18/02/2018	18/02/2018	04:04	09:07	Broomhill
914	ARSON	E08000018	12/03/2015	12/03/2015	00:43	01:26	Shiregreen
915	VIOLENCE WITHOUT INJURY	E08000016	12/04/2016	12/04/2016	00:43	01:40	Shirecliffe
916	BURGLARY	E08000019	13/03/2012	13/03/2012	12:28	13:55	Ecclesfield
917	RAPE	E08000016	27/01/2015	27/01/2015	11:02	No record	Parson Cross
918	RAPE	E08000018	18/04/2019	18/04/2019	00:14	01:26	Chapeltown
919	HOMICIDE	E08000019	08/12/2014	08/12/2014	00:28	01:26	Dore
920	TRAFFICKING OF DRUGS	E08000017	04/03/2014	04/03/2014	01:12	05:45	Parson Cross
921	CRIMINAL DAMAGE	E08000016	01/07/2018	01/07/2018	06:57	09:07	High Green
922	STALKING AND HARASSMENT	E08000019	19/01/2010	19/01/2010	00:57	05:02	Southey
923	CRIMINAL DAMAGE	E08000019	16/06/2018	16/06/2018	01:12	02:24	High Green
924	STALKING AND HARASSMENT	E08000018	19/02/2018	19/02/2018	01:55	19:40	Ecclesfield
925	ROBBERY - PERSONAL	E08000019	06/09/2018	06/09/2018	01:26	02:38	Chapeltown
926	SHOPLIFTING	E08000019	11/09/2014	11/09/2014	05:02	No record	Woodseats
927	BICYCLE THEFT	E08000019	30/06/2010	30/06/2010	09:36	11:02	Southey
928	BICYCLE THEFT	E08000019	30/11/2012	30/11/2012	21:36	22:33	Ecclesfield
929	VIOLENCE WITH INJURY	E08000017	20/09/2019	20/09/2019	01:55	02:09	Hillsborough
930	BURGLARY	E08000019	08/08/2012	08/08/2012	14:52	No record	Chapeltown
931	ALL OTHER THEFT OFFENCES	E08000018	15/12/2015	16/12/2015	21:21	08:38	Totley
932	CRIMINAL DAMAGE	E08000016	22/02/2012	22/02/2012	00:14	08:09	Shirecliffe
933	HOMICIDE	E08000016	15/01/2014	15/01/2014	00:28	00:43	Chapeltown
934	STALKING AND HARASSMENT	E08000017	06/03/2016	06/03/2016	01:26	02:24	Southey
935	POSSESSION OF DRUGS	E08000017	18/03/2013	18/03/2013	01:55	02:24	Shirecliffe
936	CRIMINAL DAMAGE	E08000017	26/11/2015	26/11/2015	15:07	21:50	Heeley
937	RAPE	E08000018	19/11/2011	19/11/2011	22:33	No record	Heeley
938	ROBBERY - PERSONAL	E08000019	01/05/2013	01/05/2013	03:36	21:07	Shirecliffe
939	VEHICLE OFFENCES	E08000017	09/06/2015	09/06/2015	03:21	03:21	Dore
940	ARSON	E08000019	17/12/2018	17/12/2018	21:36	22:04	Shirecliffe
941	ALL OTHER THEFT OFFENCES	E08000019	08/07/2014	08/07/2014	04:19	04:48	Parson Cross
942	VIOLENCE WITH INJURY	E08000018	20/03/2017	20/03/2017	04:04	17:45	Woodseats
943	ALL OTHER THEFT OFFENCES	E08000017	30/05/2011	30/05/2011	17:02	17:45	High Green
944	RAPE	E08000018	09/10/2019	09/10/2019	00:28	05:31	Heeley
945	BICYCLE THEFT	E08000019	16/09/2015	16/09/2015	00:43	02:09	Hillsborough
946	BICYCLE THEFT	E08000019	05/06/2019	06/06/2019	21:36	11:16	Chapeltown
947	HOMICIDE	E08000016	14/04/2015	14/04/2015	01:12	01:12	Ecclesfield
948	ARSON	E08000016	02/06/2018	02/06/2018	05:45	06:00	Woodseats
949	CRIMINAL DAMAGE	E08000019	30/11/2017	30/11/2017	02:38	02:38	Shiregreen
950	POSSESSION OF DRUGS	E08000018	12/07/2019	12/07/2019	02:24	02:52	Parson Cross
951	VEHICLE OFFENCES	E08000018	20/11/2016	20/11/2016	00:28	01:12	Chapeltown
952	VEHICLE OFFENCES	E08000016	20/08/2014	21/08/2014	04:48	00:14	Shiregreen
953	STALKING AND HARASSMENT	E08000017	17/03/2011	17/03/2011	08:52	08:52	Mosborough
954	HOMICIDE	E08000018	11/10/2017	11/10/2017	20:24	21:36	Dore
955	CRIMINAL DAMAGE	E08000018	18/05/2018	18/05/2018	01:40	09:36	High Green
956	ALL OTHER THEFT OFFENCES	E08000016	28/05/2011	28/05/2011	02:38	No record	Southey
957	BICYCLE THEFT	E08000019	07/09/2018	08/09/2018	04:04	02:38	Lowedges
958	ARSON	E08000017	29/08/2013	29/08/2013	00:57	02:09	Shiregreen
959	RAPE	E08000016	05/03/2015	05/03/2015	21:07	22:04	Ecclesfield
960	VIOLENCE WITH INJURY	E08000019	21/04/2019	21/04/2019	09:21	10:48	High Green
961	VEHICLE OFFENCES	E08000016	31/08/2011	31/08/2011	06:14	12:00	Chapeltown
962	THEFT FROM THE PERSON	E08000018	03/07/2017	03/07/2017	00:28	15:50	High Green
963	VIOLENCE WITHOUT INJURY	E08000019	02/01/2014	02/01/2014	00:57	01:55	Broomhill
964	CRIMINAL DAMAGE	E08000018	16/05/2018	16/05/2018	21:21	No record	Broomhill
965	VEHICLE OFFENCES	E08000018	01/12/2018	01/12/2018	07:40	13:26	Wisewood
966	STALKING AND HARASSMENT	E08000017	04/12/2016	04/12/2016	00:57	02:09	Heeley
967	HOMICIDE	E08000018	21/12/2013	21/12/2013	00:28	20:09	Dore
968	VIOLENCE WITH INJURY	E08000018	04/07/2013	05/07/2013	20:52	19:12	Parson Cross
969	TRAFFICKING OF DRUGS	E08000017	25/03/2019	25/03/2019	00:14	01:12	Shirecliffe
970	VIOLENCE WITHOUT INJURY	E08000016	15/08/2015	15/08/2015	00:43	02:38	Shiregreen
971	CRIMINAL DAMAGE	E08000017	28/04/2018	28/04/2018	14:52	14:52	Woodseats
972	VIOLENCE WITH INJURY	E08000018	06/06/2018	06/06/2018	02:38	No record	Totley
973	ROBBERY - PERSONAL	E08000019	17/06/2014	17/06/2014	04:33	No record	Shiregreen
974	RAPE	E08000019	22/07/2013	22/07/2013	02:24	03:50	Dore
975	THEFT FROM THE PERSON	E08000018	13/12/2012	13/12/2012	12:28	No record	Dore
976	CRIMINAL DAMAGE	E08000019	31/05/2010	31/05/2010	00:57	23:45	City Centre
977	RAPE	E08000019	26/11/2017	26/11/2017	00:57	03:36	Broomhill
978	SHOPLIFTING	E08000019	15/07/2018	15/07/2018	01:26	01:26	Parson Cross
979	VIOLENCE WITHOUT INJURY	E08000016	25/05/2010	25/05/2010	00:14	14:09	Ecclesfield
980	RAPE	E08000017	19/10/2017	19/10/2017	01:55	01:55	City Centre
981	VIOLENCE WITHOUT INJURY	E08000019	28/05/2018	28/05/2018	17:45	17:45	Broomhill
982	ARSON	E08000019	13/02/2019	13/02/2019	03:36	No record	Dore
983	ALL OTHER THEFT OFFENCES	E08000018	23/01/2019	23/01/2019	00:43	01:40	Broomhill
984	RAPE	E08000016	27/08/2017	27/08/2017	00:14	00:14	City Centre
985	ROBBERY - PERSONAL	E08000017	27/05/2010	27/05/2010	01:55	02:09	Lowedges
986	VIOLENCE WITH INJURY	E08000019	11/10/2016	11/10/2016	01:12	03:21	Southey
987	VIOLENCE WITH INJURY	E08000018	04/04/2018	04/04/2018	01:40	No record	Ecclesfield
988	HOMICIDE	E08000018	25/05/2013	25/05/2013	00:57	01:26	Broomhill
989	ROBBERY - BUSINESS	E08000017	06/09/2015	06/09/2015	00:28	00:28	Shiregreen
990	OTHER SEXUAL OFFENCES	E08000018	19/08/2014	19/08/2014	00:57	12:00	Heeley
991	SHOPLIFTING	E08000018	06/05/2011	06/05/2011	17:02	18:00	Hillsborough
992	CRIMINAL DAMAGE	E08000018	15/11/2015	15/11/2015	00:57	01:40	Wisewood
993	VIOLENCE WITHOUT INJURY	E08000016	10/02/2019	10/02/2019	21:21	21:50	High Green
994	OTHER SEXUAL OFFENCES	E08000019	25/08/2019	25/08/2019	00:57	00:57	Mosborough
995	OTHER SEXUAL OFFENCES	E08000017	08/03/2018	08/03/2018	01:26	03:36	Lowedges
996	ROBBERY - BUSINESS	E08000016	20/08/2019	20/08/2019	01:26	01:26	Parson Cross
997	ROBBERY - PERSONAL	E08000019	18/07/2011	18/07/2011	01:55	03:21	High Green
998	ROBBERY - BUSINESS	E08000018	08/11/2012	08/11/2012	00:57	No record	Woodseats
999	HOMICIDE	E08000016	19/07/2016	20/07/2016	15:36	12:00	Mosborough
1000	VIOLENCE WITH INJURY	E08000016	18/07/2013	18/07/2013	01:12	No record	Chapeltown
1001	POSSESSION OF DRUGS	E08000017	10/05/2016	10/05/2016	01:55	03:21	High Green
1002	TRAFFICKING OF DRUGS	E08000016	27/02/2017	28/02/2017	16:19	No record	City Centre
1003	OTHER SEXUAL OFFENCES	E08000016	14/09/2011	14/09/2011	22:04	23:45	Broomhill
1004	BURGLARY	E08000017	15/10/2012	15/10/2012	00:28	00:28	Parson Cross
1005	BICYCLE THEFT	E08000017	21/08/2015	21/08/2015	00:57	02:24	High Green
1006	POSSESSION OF DRUGS	E08000018	20/09/2019	20/09/2019	01:55	02:38	Chapeltown
1007	THEFT FROM THE PERSON	E08000018	30/06/2018	30/06/2018	00:57	03:36	High Green
1008	VEHICLE OFFENCES	E08000019	08/03/2013	08/03/2013	19:55	20:38	Hillsborough
1009	ROBBERY - PERSONAL	E08000019	07/02/2019	07/02/2019	20:09	21:36	Parson Cross
1010	BURGLARY	E08000019	27/06/2011	27/06/2011	00:28	12:28	Shirecliffe
1011	ALL OTHER THEFT OFFENCES	E08000018	27/10/2012	27/10/2012	01:55	17:45	Meersbrook
1012	STALKING AND HARASSMENT	E08000018	15/06/2017	16/06/2017	18:00	16:33	Lowedges
1013	SHOPLIFTING	E08000017	25/07/2016	25/07/2016	20:09	20:09	Lowedges
1014	CRIMINAL DAMAGE	E08000019	20/10/2011	20/10/2011	01:26	02:09	Dore
1015	ALL OTHER THEFT OFFENCES	E08000016	03/08/2012	03/08/2012	00:57	07:26	Ecclesfield
1016	VIOLENCE WITH INJURY	E08000016	15/03/2013	15/03/2013	09:50	10:48	Chapeltown
1017	VIOLENCE WITH INJURY	E08000019	01/11/2010	02/11/2010	12:57	03:50	City Centre
1018	THEFT FROM THE PERSON	E08000016	05/06/2013	05/06/2013	00:57	01:26	Shiregreen
1019	BICYCLE THEFT	E08000019	13/06/2019	13/06/2019	00:57	04:48	Ecclesfield
1020	THEFT FROM THE PERSON	E08000019	06/03/2010	06/03/2010	01:26	01:26	Meersbrook
1021	BICYCLE THEFT	E08000019	20/03/2018	20/03/2018	00:57	01:40	Southey
1022	THEFT FROM THE PERSON	E08000016	19/12/2018	20/12/2018	16:33	No record	Chapeltown
1023	ROBBERY - PERSONAL	E08000017	06/04/2019	06/04/2019	06:28	10:19	Hillsborough
1024	CRIMINAL DAMAGE	E08000018	19/07/2014	19/07/2014	00:57	00:57	Lowedges
1025	RAPE	E08000019	29/01/2011	30/01/2011	04:04	00:28	Chapeltown
1026	HOMICIDE	E08000019	23/06/2010	23/06/2010	00:57	01:55	Chapeltown
1027	VEHICLE OFFENCES	E08000016	31/07/2016	31/07/2016	01:55	10:04	Shiregreen
1028	ROBBERY - PERSONAL	E08000016	22/09/2013	22/09/2013	00:57	07:26	Totley
1029	BURGLARY	E08000019	07/02/2012	07/02/2012	06:43	13:12	Meersbrook
1030	ARSON	E08000016	25/05/2013	25/05/2013	12:00	No record	Heeley
1031	BURGLARY	E08000018	24/11/2012	25/11/2012	23:31	00:14	Dore
1032	BURGLARY	E08000016	11/10/2018	12/10/2018	19:26	No record	Woodseats
1033	RAPE	E08000017	24/01/2019	24/01/2019	07:40	07:40	Ecclesfield
1034	ARSON	E08000018	29/04/2016	29/04/2016	23:16	23:31	Lowedges
1035	ALL OTHER THEFT OFFENCES	E08000016	12/05/2014	13/05/2014	12:14	09:50	Chapeltown
1036	BURGLARY	E08000019	22/06/2019	22/06/2019	00:57	06:57	Ecclesfield
1037	TRAFFICKING OF DRUGS	E08000019	03/07/2015	03/07/2015	03:36	05:45	Ecclesfield
1038	OTHER SEXUAL OFFENCES	E08000016	16/12/2016	16/12/2016	00:28	23:16	Ecclesfield
1039	CRIMINAL DAMAGE	E08000017	17/07/2010	17/07/2010	11:02	No record	Ecclesfield
1040	TRAFFICKING OF DRUGS	E08000017	20/09/2015	20/09/2015	00:14	00:43	Shirecliffe
1041	ROBBERY - BUSINESS	E08000016	13/02/2017	14/02/2017	15:07	04:48	Southey
1042	BICYCLE THEFT	E08000016	08/10/2018	08/10/2018	01:55	03:21	Wisewood
1043	HOMICIDE	E08000018	23/01/2016	23/01/2016	01:55	No record	Mosborough
1044	BURGLARY	E08000016	22/12/2017	22/12/2017	00:28	23:16	Hillsborough
1045	POSSESSION OF DRUGS	E08000018	20/06/2014	20/06/2014	00:28	05:02	Dore
1046	STALKING AND HARASSMENT	E08000017	14/06/2016	14/06/2016	00:43	No record	Ecclesfield
1047	STALKING AND HARASSMENT	E08000018	24/01/2019	24/01/2019	16:33	17:02	Totley
1048	TRAFFICKING OF DRUGS	E08000016	10/10/2017	10/10/2017	10:48	12:43	Broomhill
1049	RAPE	E08000019	07/06/2015	07/06/2015	01:26	03:07	Lowedges
1050	ROBBERY - BUSINESS	E08000017	17/11/2018	18/11/2018	13:40	04:19	Dore
1051	VIOLENCE WITH INJURY	E08000017	26/12/2019	26/12/2019	16:33	16:33	Heeley
1052	ROBBERY - PERSONAL	E08000017	20/01/2013	20/01/2013	18:57	18:57	Wisewood
1053	SHOPLIFTING	E08000016	25/10/2012	25/10/2012	09:36	09:50	Broomhill
1054	SHOPLIFTING	E08000016	16/02/2014	16/02/2014	01:55	02:38	City Centre
1055	ARSON	E08000018	04/10/2015	04/10/2015	01:40	03:07	Shirecliffe
1056	ALL OTHER THEFT OFFENCES	E08000017	04/03/2018	04/03/2018	00:28	00:28	High Green
1057	POSSESSION OF DRUGS	E08000018	27/02/2013	27/02/2013	19:55	20:24	Meersbrook
1058	VIOLENCE WITH INJURY	E08000017	14/08/2013	14/08/2013	19:40	21:07	Mosborough
1059	STALKING AND HARASSMENT	E08000019	01/10/2012	01/10/2012	23:45	23:45	Parson Cross
1060	ROBBERY - PERSONAL	E08000018	22/07/2017	22/07/2017	00:14	02:09	Meersbrook
1061	VIOLENCE WITHOUT INJURY	E08000016	14/11/2016	14/11/2016	00:57	20:52	Shiregreen
1062	TRAFFICKING OF DRUGS	E08000017	10/07/2014	10/07/2014	01:55	02:09	City Centre
1063	CRIMINAL DAMAGE	E08000019	25/03/2014	25/03/2014	01:55	21:50	Southey
1064	RAPE	E08000016	01/09/2011	01/09/2011	01:26	02:09	Parson Cross
1065	RAPE	E08000019	13/10/2017	13/10/2017	07:12	08:52	High Green
1066	VIOLENCE WITH INJURY	E08000016	22/04/2015	22/04/2015	00:57	15:50	Parson Cross
1067	ROBBERY - BUSINESS	E08000019	24/04/2010	24/04/2010	03:50	07:12	Southey
1068	ROBBERY - BUSINESS	E08000018	19/05/2017	19/05/2017	00:43	22:04	Meersbrook
1069	STALKING AND HARASSMENT	E08000018	03/10/2014	03/10/2014	00:57	00:57	Ecclesfield
1070	POSSESSION OF DRUGS	E08000019	17/05/2014	17/05/2014	13:12	No record	Mosborough
1071	ROBBERY - PERSONAL	E08000019	25/04/2015	25/04/2015	00:57	01:55	Dore
1072	TRAFFICKING OF DRUGS	E08000017	02/07/2019	02/07/2019	21:36	21:36	Shirecliffe
1073	STALKING AND HARASSMENT	E08000018	09/10/2012	09/10/2012	00:14	01:12	Totley
1074	RAPE	E08000018	18/04/2015	19/04/2015	08:09	06:57	City Centre
1075	TRAFFICKING OF DRUGS	E08000019	26/08/2013	26/08/2013	00:57	01:55	Meersbrook
1076	ALL OTHER THEFT OFFENCES	E08000018	26/05/2013	26/05/2013	00:57	00:57	Parson Cross
1077	VIOLENCE WITH INJURY	E08000016	23/03/2014	23/03/2014	07:40	08:38	Parson Cross
1078	ARSON	E08000018	05/10/2014	05/10/2014	06:14	13:40	Southey
1079	POSSESSION OF DRUGS	E08000017	20/01/2014	20/01/2014	13:26	14:38	Ecclesfield
1080	RAPE	E08000017	14/04/2013	14/04/2013	03:21	19:40	Lowedges
1081	VEHICLE OFFENCES	E08000017	05/03/2017	05/03/2017	14:09	15:07	Lowedges
1082	SHOPLIFTING	E08000017	27/04/2014	28/04/2014	01:12	00:43	Totley
1083	POSSESSION OF DRUGS	E08000019	05/04/2017	05/04/2017	00:28	00:28	Shiregreen
1084	VIOLENCE WITHOUT INJURY	E08000018	19/04/2014	20/04/2014	22:04	04:48	Shiregreen
1085	HOMICIDE	E08000016	25/03/2012	25/03/2012	15:07	15:50	Dore
1086	ALL OTHER THEFT OFFENCES	E08000019	01/12/2014	01/12/2014	00:28	18:00	Parson Cross
1087	ROBBERY - PERSONAL	E08000016	25/07/2013	25/07/2013	16:48	17:02	Broomhill
1088	VIOLENCE WITHOUT INJURY	E08000018	17/12/2014	17/12/2014	11:45	12:28	Totley
1089	RAPE	E08000017	12/03/2018	12/03/2018	03:36	09:07	Lowedges
1090	POSSESSION OF DRUGS	E08000017	30/08/2014	30/08/2014	00:43	01:12	Mosborough
1091	SHOPLIFTING	E08000016	13/04/2016	13/04/2016	02:09	03:07	Ecclesfield
1092	BICYCLE THEFT	E08000019	16/03/2013	16/03/2013	00:28	18:00	Parson Cross
1093	ARSON	E08000018	22/04/2018	22/04/2018	12:00	13:12	Woodseats
1094	SHOPLIFTING	E08000016	24/12/2012	25/12/2012	04:19	00:00	Mosborough
1095	VEHICLE OFFENCES	E08000017	12/08/2013	12/08/2013	16:04	17:45	Lowedges
1096	HOMICIDE	E08000018	29/04/2011	29/04/2011	01:12	12:28	Dore
1097	ALL OTHER THEFT OFFENCES	E08000019	20/05/2016	21/05/2016	22:19	08:52	Ecclesfield
1098	ALL OTHER THEFT OFFENCES	E08000019	01/05/2015	01/05/2015	05:45	07:55	Southey
1099	ROBBERY - BUSINESS	E08000019	29/05/2011	29/05/2011	01:12	03:07	Lowedges
1100	ROBBERY - PERSONAL	E08000017	02/06/2012	02/06/2012	00:57	01:40	Lowedges
1101	HOMICIDE	E08000017	17/03/2012	17/03/2012	01:40	03:07	Mosborough
1102	HOMICIDE	E08000018	14/08/2012	14/08/2012	00:28	04:33	High Green
1103	VEHICLE OFFENCES	E08000016	05/03/2013	05/03/2013	00:43	01:26	Shirecliffe
1104	ROBBERY - PERSONAL	E08000019	06/06/2010	06/06/2010	01:12	01:12	Woodseats
1105	ROBBERY - BUSINESS	E08000016	28/05/2018	28/05/2018	01:40	20:52	Shiregreen
1106	POSSESSION OF DRUGS	E08000019	22/03/2012	22/03/2012	00:57	04:19	Woodseats
1107	ALL OTHER THEFT OFFENCES	E08000019	08/10/2015	08/10/2015	01:26	02:09	Wisewood
1108	TRAFFICKING OF DRUGS	E08000016	16/08/2017	16/08/2017	01:26	No record	City Centre
1109	BICYCLE THEFT	E08000019	21/07/2015	21/07/2015	19:40	20:38	Heeley
1110	POSSESSION OF DRUGS	E08000019	01/11/2017	01/11/2017	01:12	15:50	City Centre
1111	VEHICLE OFFENCES	E08000018	03/01/2016	03/01/2016	17:45	23:31	Heeley
1112	THEFT FROM THE PERSON	E08000017	06/06/2015	06/06/2015	00:28	20:09	High Green
1113	ROBBERY - PERSONAL	E08000019	09/07/2011	09/07/2011	06:28	07:55	Mosborough
1114	BURGLARY	E08000017	25/05/2011	26/05/2011	16:19	14:52	Ecclesfield
1115	RAPE	E08000019	24/08/2014	24/08/2014	01:26	02:52	Ecclesfield
1116	VIOLENCE WITHOUT INJURY	E08000019	21/02/2018	21/02/2018	00:57	18:57	Heeley
1117	BICYCLE THEFT	E08000019	05/11/2014	06/11/2014	01:55	01:12	Ecclesfield
1118	POSSESSION OF DRUGS	E08000019	19/04/2010	19/04/2010	01:12	01:26	Hillsborough
1119	POSSESSION OF DRUGS	E08000019	13/03/2012	13/03/2012	03:36	03:36	Shiregreen
1120	STALKING AND HARASSMENT	E08000017	13/04/2015	14/04/2015	23:31	10:48	Wisewood
1121	HOMICIDE	E08000018	08/12/2015	08/12/2015	19:26	19:55	High Green
1122	HOMICIDE	E08000017	19/01/2015	19/01/2015	00:28	09:21	Broomhill
1123	POSSESSION OF DRUGS	E08000019	22/11/2019	22/11/2019	01:26	01:26	Heeley
1124	OTHER SEXUAL OFFENCES	E08000019	25/04/2010	26/04/2010	16:33	No record	Ecclesfield
1125	ROBBERY - BUSINESS	E08000018	29/09/2011	29/09/2011	01:26	23:02	Shiregreen
1126	VIOLENCE WITH INJURY	E08000018	17/12/2017	17/12/2017	00:28	00:43	Lowedges
1127	ROBBERY - BUSINESS	E08000017	26/02/2019	26/02/2019	01:26	02:52	Ecclesfield
1128	VEHICLE OFFENCES	E08000019	01/03/2012	01/03/2012	05:45	15:36	Mosborough
1129	VIOLENCE WITHOUT INJURY	E08000018	06/10/2015	06/10/2015	13:55	15:07	Mosborough
1130	CRIMINAL DAMAGE	E08000016	10/02/2018	10/02/2018	12:57	22:48	Ecclesfield
1131	ARSON	E08000016	02/03/2019	02/03/2019	00:57	02:52	Shirecliffe
1132	THEFT FROM THE PERSON	E08000017	06/07/2017	06/07/2017	19:12	20:09	Southey
1133	BURGLARY	E08000017	24/02/2014	24/02/2014	01:26	06:14	Hillsborough
1134	HOMICIDE	E08000019	08/06/2012	08/06/2012	00:43	00:43	Chapeltown
1135	VIOLENCE WITHOUT INJURY	E08000016	17/01/2010	18/01/2010	16:04	01:55	Ecclesfield
1136	TRAFFICKING OF DRUGS	E08000016	09/03/2018	09/03/2018	00:28	11:02	Meersbrook
1137	BICYCLE THEFT	E08000019	26/01/2011	26/01/2011	01:12	01:55	Meersbrook
1138	POSSESSION OF DRUGS	E08000017	15/04/2017	15/04/2017	00:28	No record	Mosborough
1139	VEHICLE OFFENCES	E08000016	22/01/2018	22/01/2018	00:57	No record	Shirecliffe
1140	RAPE	E08000017	23/04/2011	23/04/2011	00:14	01:55	Mosborough
1141	VIOLENCE WITHOUT INJURY	E08000017	19/03/2013	19/03/2013	00:57	18:14	Lowedges
1142	POSSESSION OF DRUGS	E08000018	20/11/2017	20/11/2017	00:14	01:55	Wisewood
1143	CRIMINAL DAMAGE	E08000019	29/10/2012	30/10/2012	19:26	00:57	Shiregreen
1144	ROBBERY - PERSONAL	E08000017	14/06/2018	14/06/2018	00:28	No record	Chapeltown
1145	VIOLENCE WITHOUT INJURY	E08000017	31/01/2013	31/01/2013	00:57	13:40	Woodseats
1146	VEHICLE OFFENCES	E08000017	22/02/2013	22/02/2013	01:26	01:26	City Centre
1147	RAPE	E08000017	25/12/2017	26/12/2017	01:26	No record	Heeley
1148	BURGLARY	E08000017	20/05/2012	20/05/2012	12:28	12:28	Parson Cross
1149	HOMICIDE	E08000019	25/10/2014	25/10/2014	07:12	08:38	High Green
1150	THEFT FROM THE PERSON	E08000016	14/07/2013	14/07/2013	00:57	02:24	Southey
1151	ROBBERY - BUSINESS	E08000017	25/10/2013	25/10/2013	00:43	01:40	Shiregreen
1152	ROBBERY - BUSINESS	E08000016	06/03/2015	07/03/2015	00:57	00:14	Mosborough
1153	THEFT FROM THE PERSON	E08000016	21/09/2017	21/09/2017	01:12	01:40	City Centre
1154	VIOLENCE WITHOUT INJURY	E08000018	20/10/2010	20/10/2010	00:57	13:55	Broomhill
1155	ROBBERY - BUSINESS	E08000019	21/03/2012	21/03/2012	00:43	01:26	City Centre
1156	ARSON	E08000017	20/07/2013	20/07/2013	00:28	00:28	Shirecliffe
1157	SHOPLIFTING	E08000018	10/10/2010	10/10/2010	03:50	12:57	High Green
1158	THEFT FROM THE PERSON	E08000017	20/04/2013	20/04/2013	01:12	12:00	Ecclesfield
1159	POSSESSION OF DRUGS	E08000019	20/05/2018	20/05/2018	00:57	08:24	Lowedges
1160	THEFT FROM THE PERSON	E08000018	30/10/2014	31/10/2014	18:28	04:04	Broomhill
1161	VEHICLE OFFENCES	E08000016	03/04/2017	03/04/2017	01:12	06:28	Ecclesfield
1162	ARSON	E08000018	10/02/2016	10/02/2016	06:00	No record	Woodseats
1163	TRAFFICKING OF DRUGS	E08000018	03/12/2010	03/12/2010	00:57	01:55	Lowedges
1164	ARSON	E08000019	02/02/2017	02/02/2017	00:28	01:40	Chapeltown
1165	BURGLARY	E08000016	09/11/2012	10/11/2012	22:19	02:52	Shirecliffe
1166	SHOPLIFTING	E08000016	10/12/2016	10/12/2016	00:57	01:55	Southey
1167	OTHER SEXUAL OFFENCES	E08000019	22/11/2013	22/11/2013	01:12	02:09	Heeley
1168	STALKING AND HARASSMENT	E08000016	09/09/2015	09/09/2015	06:28	07:26	High Green
1169	BURGLARY	E08000019	10/10/2016	10/10/2016	03:36	17:45	Heeley
1170	VEHICLE OFFENCES	E08000019	22/04/2017	22/04/2017	14:09	15:21	Parson Cross
1171	VIOLENCE WITHOUT INJURY	E08000017	07/10/2015	07/10/2015	00:28	02:09	Ecclesfield
1172	SHOPLIFTING	E08000016	13/03/2011	13/03/2011	11:45	No record	Lowedges
1173	HOMICIDE	E08000016	04/08/2018	05/08/2018	11:31	No record	Woodseats
1174	POSSESSION OF DRUGS	E08000016	14/10/2018	14/10/2018	00:57	00:57	Mosborough
1175	THEFT FROM THE PERSON	E08000018	23/06/2019	23/06/2019	01:12	21:50	Meersbrook
1176	THEFT FROM THE PERSON	E08000016	23/02/2019	23/02/2019	06:57	07:40	Southey
1177	HOMICIDE	E08000018	10/11/2016	10/11/2016	00:57	02:38	Meersbrook
1178	OTHER SEXUAL OFFENCES	E08000017	28/05/2015	28/05/2015	08:09	23:02	Shiregreen
1179	OTHER SEXUAL OFFENCES	E08000018	06/10/2013	06/10/2013	01:12	14:24	Ecclesfield
1180	CRIMINAL DAMAGE	E08000016	14/05/2013	14/05/2013	01:55	No record	City Centre
1181	ROBBERY - BUSINESS	E08000018	27/01/2019	27/01/2019	10:33	13:40	Meersbrook
1182	POSSESSION OF DRUGS	E08000019	29/01/2013	29/01/2013	00:28	02:24	Dore
1183	STALKING AND HARASSMENT	E08000017	25/12/2010	25/12/2010	01:40	01:40	Southey
1184	ROBBERY - PERSONAL	E08000017	24/05/2017	24/05/2017	17:02	17:02	High Green
1185	CRIMINAL DAMAGE	E08000019	12/02/2017	12/02/2017	00:28	01:40	Woodseats
1186	VIOLENCE WITH INJURY	E08000018	19/03/2016	19/03/2016	00:43	00:43	Southey
1187	VEHICLE OFFENCES	E08000018	06/08/2017	06/08/2017	01:12	21:36	Woodseats
1188	CRIMINAL DAMAGE	E08000018	10/09/2018	10/09/2018	01:12	12:00	Southey
1189	ROBBERY - BUSINESS	E08000017	11/11/2011	11/11/2011	00:43	00:57	Totley
1190	VEHICLE OFFENCES	E08000018	04/05/2012	04/05/2012	05:02	16:19	Totley
1191	RAPE	E08000017	03/04/2014	03/04/2014	21:50	22:04	Heeley
1192	POSSESSION OF DRUGS	E08000017	07/04/2012	07/04/2012	07:26	07:40	High Green
1193	ROBBERY - PERSONAL	E08000017	27/02/2017	27/02/2017	04:19	17:02	Dore
1194	VEHICLE OFFENCES	E08000019	20/03/2015	21/03/2015	18:28	12:28	City Centre
1195	VEHICLE OFFENCES	E08000016	23/08/2016	23/08/2016	00:57	00:57	Dore
1196	SHOPLIFTING	E08000016	17/04/2013	17/04/2013	10:19	10:19	Dore
1197	THEFT FROM THE PERSON	E08000019	30/01/2015	31/01/2015	20:52	03:07	Mosborough
1198	ARSON	E08000018	08/06/2014	08/06/2014	16:19	16:19	High Green
1199	BICYCLE THEFT	E08000016	30/10/2013	30/10/2013	00:57	01:55	Ecclesfield
1200	ROBBERY - PERSONAL	E08000016	23/03/2010	23/03/2010	00:43	00:43	City Centre
1201	CRIMINAL DAMAGE	E08000017	25/10/2016	25/10/2016	00:43	00:43	High Green
1202	BURGLARY	E08000018	02/01/2017	02/01/2017	15:50	16:19	Wisewood
1203	POSSESSION OF DRUGS	E08000016	03/02/2013	04/02/2013	21:50	19:12	Chapeltown
1204	ALL OTHER THEFT OFFENCES	E08000019	13/04/2012	13/04/2012	10:33	10:33	Broomhill
1205	BURGLARY	E08000017	05/11/2015	06/11/2015	10:04	03:50	High Green
1206	ARSON	E08000017	11/01/2011	11/01/2011	01:12	02:09	Mosborough
1207	ARSON	E08000019	28/03/2012	28/03/2012	00:57	16:48	Totley
1208	STALKING AND HARASSMENT	E08000019	21/03/2011	22/03/2011	19:26	No record	Parson Cross
1209	VIOLENCE WITH INJURY	E08000017	10/10/2010	10/10/2010	19:26	21:07	High Green
1210	THEFT FROM THE PERSON	E08000019	02/08/2011	02/08/2011	01:40	02:52	Lowedges
1211	TRAFFICKING OF DRUGS	E08000017	06/10/2017	06/10/2017	01:12	02:24	Shirecliffe
1212	OTHER SEXUAL OFFENCES	E08000019	17/07/2015	17/07/2015	00:57	01:12	Hillsborough
1213	BURGLARY	E08000016	05/11/2012	06/11/2012	21:50	No record	Shiregreen
1214	HOMICIDE	E08000017	08/10/2018	09/10/2018	17:02	12:00	Shirecliffe
1215	BURGLARY	E08000019	24/10/2014	24/10/2014	01:26	01:40	Mosborough
1216	ROBBERY - PERSONAL	E08000018	20/08/2015	20/08/2015	04:48	No record	Hillsborough
1217	VIOLENCE WITH INJURY	E08000017	06/12/2010	06/12/2010	01:40	12:14	Wisewood
1218	OTHER SEXUAL OFFENCES	E08000017	22/03/2016	22/03/2016	01:55	02:52	Dore
1219	ARSON	E08000019	13/09/2015	13/09/2015	01:12	01:40	Lowedges
1220	TRAFFICKING OF DRUGS	E08000018	20/01/2015	20/01/2015	00:43	02:09	Wisewood
1221	SHOPLIFTING	E08000018	13/05/2010	13/05/2010	06:14	07:40	Mosborough
1222	HOMICIDE	E08000016	03/03/2011	03/03/2011	03:50	No record	Wisewood
1223	VIOLENCE WITH INJURY	E08000017	13/12/2014	13/12/2014	16:48	17:31	High Green
1224	THEFT FROM THE PERSON	E08000016	16/03/2018	16/03/2018	01:40	07:40	Mosborough
1225	ROBBERY - PERSONAL	E08000018	29/03/2010	29/03/2010	01:40	02:09	Wisewood
1226	ARSON	E08000018	09/11/2011	09/11/2011	00:14	07:26	Shirecliffe
1227	ALL OTHER THEFT OFFENCES	E08000019	30/01/2019	30/01/2019	00:57	00:57	Broomhill
1228	RAPE	E08000017	03/03/2010	03/03/2010	19:40	19:40	Totley
1229	VEHICLE OFFENCES	E08000018	30/07/2011	30/07/2011	00:14	03:50	High Green
1230	ROBBERY - BUSINESS	E08000019	11/12/2014	11/12/2014	00:43	01:12	City Centre
1231	VIOLENCE WITHOUT INJURY	E08000019	21/04/2011	21/04/2011	22:04	22:04	Dore
1232	TRAFFICKING OF DRUGS	E08000017	29/01/2013	30/01/2013	23:16	00:00	Dore
1233	RAPE	E08000019	30/07/2010	30/07/2010	01:40	14:52	Heeley
1234	THEFT FROM THE PERSON	E08000018	08/06/2016	08/06/2016	04:04	05:31	City Centre
1235	ROBBERY - PERSONAL	E08000019	24/08/2017	24/08/2017	07:55	08:09	Totley
1236	ALL OTHER THEFT OFFENCES	E08000017	15/01/2014	15/01/2014	06:57	19:26	Lowedges
1237	SHOPLIFTING	E08000017	27/05/2016	27/05/2016	06:43	07:26	Dore
1238	THEFT FROM THE PERSON	E08000017	17/11/2010	17/11/2010	12:28	No record	Hillsborough
1239	VIOLENCE WITH INJURY	E08000019	26/05/2017	26/05/2017	06:00	06:14	Meersbrook
1240	STALKING AND HARASSMENT	E08000017	10/08/2019	11/08/2019	18:43	13:40	Southey
1241	BICYCLE THEFT	E08000019	30/01/2019	30/01/2019	13:12	13:12	Hillsborough
1242	ALL OTHER THEFT OFFENCES	E08000016	09/08/2010	09/08/2010	18:28	18:57	Totley
1243	STALKING AND HARASSMENT	E08000018	10/07/2016	10/07/2016	01:26	19:26	Dore
1244	RAPE	E08000018	26/12/2018	26/12/2018	02:52	04:19	Totley
1245	HOMICIDE	E08000019	16/02/2011	16/02/2011	11:02	22:48	Chapeltown
1246	ROBBERY - BUSINESS	E08000017	24/07/2016	24/07/2016	15:07	No record	Woodseats
1247	THEFT FROM THE PERSON	E08000016	11/10/2019	11/10/2019	01:12	01:12	Ecclesfield
1248	SHOPLIFTING	E08000018	22/11/2013	22/11/2013	01:12	13:40	Dore
1249	SHOPLIFTING	E08000018	27/02/2018	27/02/2018	13:26	18:57	Chapeltown
1250	BURGLARY	E08000018	19/08/2013	19/08/2013	16:19	16:19	Totley
1251	STALKING AND HARASSMENT	E08000016	30/03/2014	30/03/2014	12:43	14:24	Lowedges
1252	BURGLARY	E08000018	15/06/2017	15/06/2017	01:55	02:38	Totley
1253	TRAFFICKING OF DRUGS	E08000017	21/12/2017	21/12/2017	00:57	01:40	Mosborough
1254	ROBBERY - PERSONAL	E08000018	16/01/2015	16/01/2015	00:43	02:09	City Centre
1255	POSSESSION OF DRUGS	E08000017	28/03/2011	28/03/2011	21:50	23:02	Heeley
1256	VIOLENCE WITH INJURY	E08000018	13/12/2011	13/12/2011	12:14	20:24	Shirecliffe
1257	ALL OTHER THEFT OFFENCES	E08000016	29/01/2011	29/01/2011	01:40	No record	Meersbrook
1258	THEFT FROM THE PERSON	E08000017	21/03/2019	21/03/2019	06:57	16:19	Shirecliffe
1259	BICYCLE THEFT	E08000019	24/05/2012	24/05/2012	00:43	00:57	Totley
1260	SHOPLIFTING	E08000016	14/07/2012	14/07/2012	02:38	22:48	Shiregreen
1261	ROBBERY - BUSINESS	E08000019	16/01/2010	16/01/2010	22:04	23:02	City Centre
1262	RAPE	E08000018	08/03/2017	09/03/2017	15:21	00:14	Totley
1263	ROBBERY - BUSINESS	E08000019	03/11/2017	04/11/2017	18:14	10:33	Totley
1264	BURGLARY	E08000018	30/08/2014	30/08/2014	01:12	07:55	Woodseats
1265	BICYCLE THEFT	E08000018	31/03/2010	31/03/2010	11:45	18:57	Woodseats
1266	OTHER SEXUAL OFFENCES	E08000016	01/11/2014	01/11/2014	13:26	23:02	Broomhill
1267	VEHICLE OFFENCES	E08000017	22/11/2019	22/11/2019	00:57	19:26	Shirecliffe
1268	RAPE	E08000017	21/02/2017	21/02/2017	02:52	04:19	Ecclesfield
1269	CRIMINAL DAMAGE	E08000019	10/12/2013	10/12/2013	00:14	08:24	High Green
1270	BURGLARY	E08000018	21/10/2013	21/10/2013	00:57	No record	Wisewood
1271	ROBBERY - BUSINESS	E08000019	24/01/2011	24/01/2011	00:14	20:52	Totley
1272	CRIMINAL DAMAGE	E08000018	22/05/2016	22/05/2016	00:14	14:52	Lowedges
1273	ROBBERY - BUSINESS	E08000017	29/01/2019	30/01/2019	16:48	00:28	Hillsborough
1274	RAPE	E08000018	20/12/2019	20/12/2019	19:26	20:24	Broomhill
1275	HOMICIDE	E08000018	10/12/2017	10/12/2017	18:00	18:00	City Centre
1276	ROBBERY - PERSONAL	E08000018	28/09/2015	29/09/2015	15:21	07:40	City Centre
1277	VIOLENCE WITHOUT INJURY	E08000019	25/05/2016	25/05/2016	04:33	No record	Woodseats
1278	THEFT FROM THE PERSON	E08000017	08/08/2013	08/08/2013	00:57	01:12	Heeley
1279	ROBBERY - PERSONAL	E08000017	02/04/2018	02/04/2018	01:12	No record	Parson Cross
1280	BICYCLE THEFT	E08000018	28/02/2012	28/02/2012	14:09	No record	Southey
1281	SHOPLIFTING	E08000017	14/02/2012	14/02/2012	00:14	00:57	Dore
1282	VIOLENCE WITH INJURY	E08000016	22/06/2019	22/06/2019	00:14	01:55	Woodseats
1283	ARSON	E08000017	04/01/2018	05/01/2018	17:45	07:40	Shiregreen
1284	SHOPLIFTING	E08000016	28/12/2017	28/12/2017	01:12	03:07	Wisewood
1285	HOMICIDE	E08000017	02/03/2018	02/03/2018	17:31	No record	Totley
1286	RAPE	E08000016	11/03/2013	11/03/2013	03:07	10:48	Chapeltown
1287	THEFT FROM THE PERSON	E08000018	09/09/2013	09/09/2013	00:57	01:40	Lowedges
1288	BURGLARY	E08000017	09/10/2019	09/10/2019	15:21	16:19	Shiregreen
1289	TRAFFICKING OF DRUGS	E08000016	09/10/2011	09/10/2011	00:43	00:43	Lowedges
1290	VIOLENCE WITH INJURY	E08000019	02/06/2011	02/06/2011	01:40	02:38	High Green
1291	ALL OTHER THEFT OFFENCES	E08000017	28/02/2015	28/02/2015	01:40	02:24	Shirecliffe
1292	VIOLENCE WITHOUT INJURY	E08000017	24/10/2012	24/10/2012	00:28	00:28	High Green
1293	CRIMINAL DAMAGE	E08000017	05/06/2017	05/06/2017	08:24	08:52	Broomhill
1294	ROBBERY - PERSONAL	E08000019	21/12/2017	21/12/2017	19:55	19:55	Heeley
1295	HOMICIDE	E08000019	18/01/2011	18/01/2011	00:57	02:38	Wisewood
1296	BURGLARY	E08000018	05/09/2011	05/09/2011	01:12	01:55	Woodseats
1297	CRIMINAL DAMAGE	E08000018	09/04/2011	09/04/2011	04:19	04:48	Wisewood
1298	VIOLENCE WITHOUT INJURY	E08000017	29/03/2014	30/03/2014	09:21	01:12	Hillsborough
1299	HOMICIDE	E08000018	16/09/2012	16/09/2012	16:48	17:31	Lowedges
1300	ROBBERY - PERSONAL	E08000018	10/03/2010	10/03/2010	00:57	01:55	Shiregreen
1301	RAPE	E08000016	24/06/2012	24/06/2012	00:28	01:26	Heeley
1302	BURGLARY	E08000017	26/07/2010	27/07/2010	15:36	No record	Hillsborough
1303	HOMICIDE	E08000017	27/06/2015	27/06/2015	08:09	08:38	Meersbrook
1304	BICYCLE THEFT	E08000017	05/07/2019	05/07/2019	00:28	No record	Dore
1305	BICYCLE THEFT	E08000018	06/08/2018	06/08/2018	01:26	17:16	Shirecliffe
1306	ALL OTHER THEFT OFFENCES	E08000019	03/08/2012	03/08/2012	12:57	15:50	Ecclesfield
1307	HOMICIDE	E08000019	15/03/2011	15/03/2011	01:40	13:40	Dore
1308	HOMICIDE	E08000018	30/09/2013	30/09/2013	00:28	01:40	Wisewood
1309	VIOLENCE WITH INJURY	E08000019	22/07/2017	22/07/2017	15:07	15:07	Wisewood
1310	ROBBERY - BUSINESS	E08000017	02/07/2016	02/07/2016	00:57	02:09	Totley
1311	ALL OTHER THEFT OFFENCES	E08000016	28/01/2011	28/01/2011	01:40	02:52	Ecclesfield
1312	BICYCLE THEFT	E08000017	11/12/2013	12/12/2013	19:55	02:24	Chapeltown
1313	VEHICLE OFFENCES	E08000016	15/01/2016	15/01/2016	16:33	No record	Dore
1314	CRIMINAL DAMAGE	E08000018	18/02/2013	18/02/2013	16:19	16:19	Meersbrook
1315	ROBBERY - BUSINESS	E08000017	24/02/2013	24/02/2013	01:12	01:12	Shiregreen
1316	BURGLARY	E08000017	01/04/2018	01/04/2018	18:14	19:12	Dore
1317	CRIMINAL DAMAGE	E08000017	23/04/2017	23/04/2017	00:57	19:12	Wisewood
1318	THEFT FROM THE PERSON	E08000019	21/02/2011	21/02/2011	00:57	00:57	Lowedges
1319	SHOPLIFTING	E08000018	10/01/2013	10/01/2013	01:12	04:19	Broomhill
1320	TRAFFICKING OF DRUGS	E08000019	15/12/2011	15/12/2011	09:07	09:36	Dore
1321	BICYCLE THEFT	E08000019	02/07/2012	02/07/2012	00:57	No record	Southey
1322	BICYCLE THEFT	E08000016	22/06/2017	22/06/2017	00:14	10:48	Heeley
1323	ALL OTHER THEFT OFFENCES	E08000018	07/01/2019	08/01/2019	08:52	03:36	Chapeltown
1324	THEFT FROM THE PERSON	E08000018	25/11/2017	25/11/2017	21:21	23:02	Hillsborough
1325	RAPE	E08000017	16/01/2015	16/01/2015	20:24	22:04	City Centre
1326	POSSESSION OF DRUGS	E08000016	14/01/2019	14/01/2019	17:31	No record	City Centre
1327	BICYCLE THEFT	E08000017	26/06/2010	26/06/2010	00:14	No record	Heeley
1328	STALKING AND HARASSMENT	E08000017	20/05/2013	20/05/2013	05:02	11:16	Broomhill
1329	BICYCLE THEFT	E08000016	27/05/2016	27/05/2016	01:55	No record	Ecclesfield
1330	CRIMINAL DAMAGE	E08000018	10/09/2011	10/09/2011	01:12	01:12	Dore
1331	VIOLENCE WITH INJURY	E08000017	02/03/2011	02/03/2011	00:14	00:57	Heeley
1332	RAPE	E08000018	24/02/2012	24/02/2012	00:14	01:55	Shirecliffe
1333	BURGLARY	E08000018	26/09/2014	26/09/2014	00:43	15:50	Totley
1334	SHOPLIFTING	E08000019	01/10/2015	01/10/2015	01:40	02:38	Dore
1335	HOMICIDE	E08000018	24/12/2017	24/12/2017	02:52	04:04	Meersbrook
1336	VIOLENCE WITH INJURY	E08000018	27/10/2017	27/10/2017	15:50	15:50	Southey
1337	POSSESSION OF DRUGS	E08000018	07/12/2019	07/12/2019	17:02	23:02	Southey
1338	THEFT FROM THE PERSON	E08000016	24/03/2012	24/03/2012	01:26	No record	Ecclesfield
1339	ROBBERY - BUSINESS	E08000018	22/03/2013	22/03/2013	14:52	14:52	Chapeltown
1340	ROBBERY - PERSONAL	E08000019	30/10/2011	30/10/2011	05:45	18:57	Heeley
1341	ROBBERY - BUSINESS	E08000018	06/09/2019	06/09/2019	00:28	22:04	Ecclesfield
1342	ROBBERY - BUSINESS	E08000018	30/04/2018	30/04/2018	05:16	06:14	Meersbrook
1343	ALL OTHER THEFT OFFENCES	E08000017	31/01/2012	31/01/2012	10:33	11:02	Meersbrook
1344	BURGLARY	E08000016	25/02/2019	25/02/2019	01:40	12:14	Totley
1345	ALL OTHER THEFT OFFENCES	E08000018	06/01/2013	06/01/2013	01:12	01:12	Heeley
1346	ALL OTHER THEFT OFFENCES	E08000017	10/06/2014	10/06/2014	00:57	21:21	Heeley
1347	ALL OTHER THEFT OFFENCES	E08000016	09/03/2010	09/03/2010	00:14	03:07	Lowedges
1348	POSSESSION OF DRUGS	E08000016	21/01/2011	22/01/2011	00:57	00:14	Totley
1349	ROBBERY - BUSINESS	E08000017	14/05/2011	14/05/2011	00:43	07:26	Meersbrook
1350	ROBBERY - BUSINESS	E08000016	11/04/2015	12/04/2015	22:48	13:26	Wisewood
1351	ROBBERY - BUSINESS	E08000018	20/04/2011	20/04/2011	01:26	01:26	Chapeltown
1352	POSSESSION OF DRUGS	E08000016	21/12/2012	21/12/2012	01:12	07:26	Mosborough
1353	VIOLENCE WITH INJURY	E08000019	11/10/2014	11/10/2014	01:26	No record	Parson Cross
1354	BURGLARY	E08000016	21/07/2012	21/07/2012	01:40	07:12	Hillsborough
1355	POSSESSION OF DRUGS	E08000018	11/04/2010	11/04/2010	12:28	14:09	Parson Cross
1356	OTHER SEXUAL OFFENCES	E08000016	01/06/2010	01/06/2010	07:12	08:24	High Green
1357	OTHER SEXUAL OFFENCES	E08000016	21/03/2018	21/03/2018	01:40	02:09	Shirecliffe
1358	RAPE	E08000017	29/10/2010	29/10/2010	00:28	01:55	Mosborough
1359	BURGLARY	E08000018	09/08/2017	09/08/2017	17:31	No record	Broomhill
1360	ROBBERY - PERSONAL	E08000019	21/01/2016	21/01/2016	00:57	01:40	Parson Cross
1361	HOMICIDE	E08000016	20/11/2017	20/11/2017	00:28	01:55	Heeley
1362	OTHER SEXUAL OFFENCES	E08000016	15/03/2011	15/03/2011	00:28	14:38	Dore
1363	POSSESSION OF DRUGS	E08000017	10/02/2010	10/02/2010	00:57	15:21	Broomhill
1364	POSSESSION OF DRUGS	E08000016	01/08/2011	01/08/2011	00:43	00:57	Broomhill
1365	ARSON	E08000018	26/05/2014	26/05/2014	00:14	02:09	Dore
1366	POSSESSION OF DRUGS	E08000018	24/10/2018	24/10/2018	16:33	16:48	Hillsborough
1367	TRAFFICKING OF DRUGS	E08000018	04/04/2012	04/04/2012	02:38	22:48	Totley
1368	ROBBERY - PERSONAL	E08000019	31/07/2013	31/07/2013	21:36	22:33	Shiregreen
1369	OTHER SEXUAL OFFENCES	E08000018	21/10/2019	22/10/2019	06:00	02:24	Southey
1370	CRIMINAL DAMAGE	E08000019	03/09/2017	03/09/2017	00:57	01:40	City Centre
1371	ROBBERY - PERSONAL	E08000017	15/11/2019	15/11/2019	00:57	20:38	Southey
1372	OTHER SEXUAL OFFENCES	E08000018	18/03/2018	19/03/2018	03:36	No record	Chapeltown
1373	VIOLENCE WITHOUT INJURY	E08000019	24/11/2011	24/11/2011	00:28	16:48	Mosborough
1374	SHOPLIFTING	E08000017	05/06/2017	05/06/2017	00:14	00:14	Mosborough
1375	BICYCLE THEFT	E08000017	25/07/2012	25/07/2012	21:21	21:50	High Green
1376	THEFT FROM THE PERSON	E08000017	19/02/2015	19/02/2015	00:28	02:09	Wisewood
1377	RAPE	E08000018	12/04/2017	12/04/2017	00:57	04:48	Southey
1378	ALL OTHER THEFT OFFENCES	E08000019	16/04/2012	16/04/2012	22:33	23:16	Shirecliffe
1379	STALKING AND HARASSMENT	E08000018	02/08/2011	02/08/2011	01:12	01:40	Woodseats
1380	TRAFFICKING OF DRUGS	E08000019	14/10/2015	14/10/2015	01:26	No record	Heeley
1381	BICYCLE THEFT	E08000017	18/06/2012	18/06/2012	00:28	02:24	Parson Cross
1382	ARSON	E08000017	26/08/2013	26/08/2013	00:57	01:55	Dore
1383	RAPE	E08000018	03/01/2015	03/01/2015	00:57	09:50	Wisewood
1384	VIOLENCE WITHOUT INJURY	E08000019	16/08/2014	16/08/2014	10:48	12:28	Lowedges
1385	VIOLENCE WITH INJURY	E08000017	21/10/2016	21/10/2016	02:52	04:33	Lowedges
1386	ROBBERY - PERSONAL	E08000019	21/12/2019	21/12/2019	04:48	14:38	Shiregreen
1387	ROBBERY - BUSINESS	E08000016	18/09/2017	18/09/2017	00:57	02:52	Woodseats
1388	CRIMINAL DAMAGE	E08000018	04/02/2014	04/02/2014	00:57	02:09	Hillsborough
1389	VEHICLE OFFENCES	E08000017	14/07/2011	14/07/2011	04:33	04:33	Mosborough
1390	STALKING AND HARASSMENT	E08000019	31/01/2016	31/01/2016	01:40	02:38	Ecclesfield
1391	ARSON	E08000018	28/05/2011	29/05/2011	21:07	01:12	Dore
1392	VIOLENCE WITHOUT INJURY	E08000016	12/05/2017	12/05/2017	14:38	18:14	Dore
1393	BURGLARY	E08000016	20/04/2012	20/04/2012	00:28	00:28	Lowedges
1394	TRAFFICKING OF DRUGS	E08000017	17/07/2018	18/07/2018	16:19	No record	Chapeltown
1395	POSSESSION OF DRUGS	E08000016	24/08/2012	24/08/2012	01:40	No record	City Centre
1396	HOMICIDE	E08000016	04/06/2014	04/06/2014	01:12	02:24	Hillsborough
1397	BICYCLE THEFT	E08000016	20/02/2018	20/02/2018	00:43	06:28	City Centre
1398	ROBBERY - PERSONAL	E08000016	16/08/2019	16/08/2019	00:57	No record	Heeley
1399	RAPE	E08000016	02/07/2014	02/07/2014	07:40	07:40	Southey
1400	SHOPLIFTING	E08000019	17/09/2019	17/09/2019	00:57	19:40	City Centre
1401	ROBBERY - PERSONAL	E08000019	15/05/2016	15/05/2016	22:19	No record	Lowedges
1402	RAPE	E08000018	21/07/2015	22/07/2015	23:16	07:55	Ecclesfield
1403	BICYCLE THEFT	E08000019	30/08/2019	30/08/2019	00:57	17:31	Hillsborough
1404	VIOLENCE WITHOUT INJURY	E08000018	25/08/2019	25/08/2019	03:36	21:50	Woodseats
1405	POSSESSION OF DRUGS	E08000018	12/05/2010	12/05/2010	15:07	15:36	Meersbrook
1406	ROBBERY - PERSONAL	E08000016	12/09/2015	12/09/2015	22:19	22:19	Shiregreen
1407	OTHER SEXUAL OFFENCES	E08000017	11/09/2017	11/09/2017	01:12	01:55	Ecclesfield
1408	CRIMINAL DAMAGE	E08000019	22/07/2014	22/07/2014	13:12	14:52	Broomhill
1409	BICYCLE THEFT	E08000018	20/06/2010	20/06/2010	01:12	04:04	Chapeltown
1410	ROBBERY - PERSONAL	E08000017	10/07/2013	11/07/2013	21:07	06:43	Broomhill
1411	OTHER SEXUAL OFFENCES	E08000018	21/02/2018	21/02/2018	01:26	No record	Wisewood
1412	HOMICIDE	E08000016	12/11/2017	12/11/2017	00:28	01:12	Parson Cross
1413	BURGLARY	E08000019	02/03/2010	02/03/2010	00:28	No record	Lowedges
1414	SHOPLIFTING	E08000019	27/10/2014	27/10/2014	00:28	12:43	Meersbrook
1415	ROBBERY - BUSINESS	E08000019	11/01/2017	11/01/2017	00:57	00:57	Hillsborough
1416	VIOLENCE WITH INJURY	E08000017	28/01/2010	28/01/2010	01:26	10:48	City Centre
1417	THEFT FROM THE PERSON	E08000017	31/07/2017	31/07/2017	03:50	04:19	Hillsborough
1418	SHOPLIFTING	E08000017	25/03/2015	25/03/2015	01:26	19:40	Broomhill
1419	SHOPLIFTING	E08000018	31/10/2018	31/10/2018	02:24	03:07	Meersbrook
1420	ARSON	E08000019	22/12/2010	22/12/2010	06:57	20:52	Meersbrook
1421	CRIMINAL DAMAGE	E08000016	20/07/2010	20/07/2010	01:26	07:26	High Green
1422	ALL OTHER THEFT OFFENCES	E08000019	07/01/2011	07/01/2011	05:02	06:28	Parson Cross
1423	SHOPLIFTING	E08000017	28/11/2014	28/11/2014	09:36	11:31	Southey
1424	POSSESSION OF DRUGS	E08000016	09/10/2011	09/10/2011	16:04	16:04	Shirecliffe
1425	ARSON	E08000016	21/10/2015	21/10/2015	14:09	No record	Woodseats
1426	OTHER SEXUAL OFFENCES	E08000019	27/02/2012	27/02/2012	13:55	13:55	Wisewood
1427	HOMICIDE	E08000019	13/07/2016	13/07/2016	01:55	09:07	Wisewood
1428	ALL OTHER THEFT OFFENCES	E08000017	23/12/2013	23/12/2013	02:52	13:40	Parson Cross
1429	VIOLENCE WITH INJURY	E08000017	12/11/2016	12/11/2016	01:12	01:26	Wisewood
1430	ARSON	E08000016	04/03/2014	05/03/2014	23:16	No record	Wisewood
1431	BICYCLE THEFT	E08000019	12/12/2013	12/12/2013	06:57	10:19	Shiregreen
1432	RAPE	E08000016	20/04/2014	20/04/2014	11:02	No record	City Centre
1433	HOMICIDE	E08000018	07/06/2018	07/06/2018	00:28	18:43	Meersbrook
1434	ARSON	E08000017	04/10/2019	04/10/2019	00:28	05:16	Lowedges
1435	BURGLARY	E08000016	24/04/2018	24/04/2018	01:12	No record	Dore
1436	CRIMINAL DAMAGE	E08000018	15/08/2019	15/08/2019	00:57	23:45	Totley
1437	TRAFFICKING OF DRUGS	E08000016	27/10/2016	27/10/2016	00:57	03:21	Chapeltown
1438	TRAFFICKING OF DRUGS	E08000017	29/11/2011	29/11/2011	01:12	08:09	Heeley
1439	VIOLENCE WITHOUT INJURY	E08000016	24/08/2010	24/08/2010	00:28	00:57	Lowedges
1440	TRAFFICKING OF DRUGS	E08000017	18/07/2011	18/07/2011	01:12	23:45	Woodseats
1441	THEFT FROM THE PERSON	E08000018	23/12/2011	23/12/2011	21:21	21:21	Chapeltown
1442	THEFT FROM THE PERSON	E08000016	05/11/2010	05/11/2010	08:24	16:04	Wisewood
1443	ALL OTHER THEFT OFFENCES	E08000019	27/07/2019	27/07/2019	00:14	23:02	Shirecliffe
1444	CRIMINAL DAMAGE	E08000018	19/06/2019	19/06/2019	01:12	05:02	Wisewood
1445	CRIMINAL DAMAGE	E08000017	20/05/2010	20/05/2010	00:57	01:55	City Centre
1446	ROBBERY - BUSINESS	E08000019	25/04/2019	25/04/2019	00:43	00:43	Lowedges
1447	CRIMINAL DAMAGE	E08000018	23/12/2014	24/12/2014	14:52	02:09	Heeley
1448	ROBBERY - PERSONAL	E08000018	09/05/2017	09/05/2017	01:40	12:43	High Green
1449	VIOLENCE WITH INJURY	E08000016	29/06/2011	29/06/2011	00:14	23:45	Wisewood
1450	VIOLENCE WITH INJURY	E08000019	13/04/2017	13/04/2017	01:40	18:00	Dore
1451	HOMICIDE	E08000016	11/11/2017	12/11/2017	23:31	01:12	Broomhill
1452	SHOPLIFTING	E08000018	25/04/2010	25/04/2010	00:57	07:55	Totley
1453	POSSESSION OF DRUGS	E08000019	08/07/2014	08/07/2014	07:26	14:52	Dore
1454	SHOPLIFTING	E08000018	12/12/2016	12/12/2016	01:12	22:19	Mosborough
1455	ROBBERY - PERSONAL	E08000016	17/06/2014	17/06/2014	01:40	02:24	Heeley
1456	VEHICLE OFFENCES	E08000019	17/11/2019	18/11/2019	08:09	06:00	City Centre
1457	VEHICLE OFFENCES	E08000017	20/01/2011	20/01/2011	01:12	01:12	Heeley
1458	BURGLARY	E08000016	25/06/2017	25/06/2017	01:12	01:55	Lowedges
1459	ARSON	E08000018	29/08/2015	29/08/2015	01:12	No record	Meersbrook
1460	CRIMINAL DAMAGE	E08000016	12/01/2010	12/01/2010	16:04	16:04	Hillsborough
1461	HOMICIDE	E08000017	05/12/2015	05/12/2015	00:57	00:57	Shirecliffe
1462	POSSESSION OF DRUGS	E08000016	18/11/2017	18/11/2017	00:57	01:26	Shiregreen
1463	RAPE	E08000016	04/06/2017	05/06/2017	17:45	12:57	Southey
1464	VIOLENCE WITHOUT INJURY	E08000019	23/08/2016	23/08/2016	01:12	01:12	Wisewood
1465	TRAFFICKING OF DRUGS	E08000018	18/02/2019	18/02/2019	13:40	14:09	Shirecliffe
1466	POSSESSION OF DRUGS	E08000016	27/09/2017	27/09/2017	08:52	22:19	Shiregreen
1467	HOMICIDE	E08000018	03/08/2010	03/08/2010	08:52	09:21	Totley
1468	TRAFFICKING OF DRUGS	E08000017	22/10/2013	22/10/2013	04:19	22:48	Shiregreen
1469	THEFT FROM THE PERSON	E08000016	20/01/2015	20/01/2015	01:12	02:24	Mosborough
1470	OTHER SEXUAL OFFENCES	E08000016	07/09/2017	07/09/2017	00:28	00:28	Wisewood
1471	CRIMINAL DAMAGE	E08000016	09/08/2018	09/08/2018	06:43	07:55	Ecclesfield
1472	SHOPLIFTING	E08000018	16/06/2016	16/06/2016	17:02	18:14	Dore
1473	CRIMINAL DAMAGE	E08000016	15/10/2013	16/10/2013	02:52	01:40	Heeley
1474	HOMICIDE	E08000019	27/04/2015	28/04/2015	20:38	No record	Shiregreen
1475	ROBBERY - PERSONAL	E08000016	25/01/2018	25/01/2018	01:12	01:26	Mosborough
1476	BICYCLE THEFT	E08000016	25/05/2010	25/05/2010	00:14	00:28	Heeley
1477	OTHER SEXUAL OFFENCES	E08000016	01/01/2017	01/01/2017	00:43	00:43	Shiregreen
1478	BICYCLE THEFT	E08000019	02/07/2013	02/07/2013	04:48	16:33	Woodseats
1479	ALL OTHER THEFT OFFENCES	E08000016	20/11/2017	20/11/2017	00:14	23:02	Chapeltown
1480	BICYCLE THEFT	E08000017	12/12/2010	12/12/2010	01:26	03:07	Broomhill
1481	VEHICLE OFFENCES	E08000016	29/01/2014	29/01/2014	01:12	02:38	Shiregreen
1482	VIOLENCE WITHOUT INJURY	E08000017	21/03/2016	21/03/2016	01:26	01:26	Southey
1483	ROBBERY - PERSONAL	E08000016	06/02/2011	06/02/2011	00:28	00:28	High Green
1484	VIOLENCE WITH INJURY	E08000019	26/01/2011	26/01/2011	01:12	13:55	Chapeltown
1485	STALKING AND HARASSMENT	E08000019	11/03/2019	11/03/2019	19:40	No record	Shirecliffe
1486	ARSON	E08000017	28/11/2013	28/11/2013	00:57	09:07	Dore
1487	HOMICIDE	E08000017	04/07/2017	04/07/2017	01:12	10:33	Mosborough
1488	ARSON	E08000018	18/09/2012	18/09/2012	05:16	23:31	High Green
1489	BICYCLE THEFT	E08000019	01/04/2018	01/04/2018	01:26	02:38	Woodseats
1490	TRAFFICKING OF DRUGS	E08000016	10/04/2015	10/04/2015	21:07	21:07	Southey
1491	BICYCLE THEFT	E08000019	01/11/2019	01/11/2019	01:26	02:52	High Green
1492	STALKING AND HARASSMENT	E08000019	04/07/2014	05/07/2014	21:36	13:12	Shirecliffe
1493	TRAFFICKING OF DRUGS	E08000018	01/02/2014	01/02/2014	01:12	No record	Wisewood
1494	VEHICLE OFFENCES	E08000017	21/02/2012	21/02/2012	00:14	04:19	Ecclesfield
1495	ROBBERY - BUSINESS	E08000016	14/05/2016	15/05/2016	20:09	14:09	Lowedges
1496	CRIMINAL DAMAGE	E08000017	02/11/2017	02/11/2017	11:31	12:28	High Green
1497	BICYCLE THEFT	E08000017	17/05/2014	17/05/2014	00:57	00:57	Shirecliffe
1498	OTHER SEXUAL OFFENCES	E08000019	31/03/2011	01/04/2011	16:19	09:36	Shiregreen
1499	BURGLARY	E08000019	17/02/2015	17/02/2015	06:14	No record	Totley
1500	ARSON	E08000016	22/03/2011	23/03/2011	05:31	04:33	Shiregreen
1501	HOMICIDE	E08000018	06/01/2015	06/01/2015	00:43	No record	Hillsborough
1502	ARSON	E08000018	13/11/2014	13/11/2014	00:43	14:24	Shirecliffe
1503	ARSON	E08000018	05/09/2012	05/09/2012	00:57	00:57	Dore
1504	BURGLARY	E08000017	25/12/2016	25/12/2016	15:21	16:19	Shiregreen
1505	BURGLARY	E08000016	08/03/2014	08/03/2014	01:12	02:09	Meersbrook
1506	CRIMINAL DAMAGE	E08000019	19/03/2017	19/03/2017	06:00	06:00	City Centre
1507	TRAFFICKING OF DRUGS	E08000019	11/05/2012	11/05/2012	21:21	No record	Wisewood
1508	ARSON	E08000016	04/01/2013	04/01/2013	18:14	19:40	Mosborough
1509	RAPE	E08000019	01/02/2013	01/02/2013	01:12	01:55	Meersbrook
1510	TRAFFICKING OF DRUGS	E08000018	13/09/2013	13/09/2013	00:14	No record	Broomhill
1511	TRAFFICKING OF DRUGS	E08000017	07/06/2010	07/06/2010	17:31	19:55	Wisewood
1512	VIOLENCE WITH INJURY	E08000019	27/05/2015	27/05/2015	00:28	01:55	Ecclesfield
1513	SHOPLIFTING	E08000019	24/07/2016	24/07/2016	00:28	01:26	Parson Cross
1514	BICYCLE THEFT	E08000019	02/05/2012	02/05/2012	11:16	No record	Southey
1515	HOMICIDE	E08000016	05/08/2011	05/08/2011	01:12	20:52	City Centre
1516	RAPE	E08000018	16/02/2010	16/02/2010	09:36	16:19	Southey
1517	TRAFFICKING OF DRUGS	E08000017	19/11/2015	19/11/2015	00:43	No record	High Green
1518	ARSON	E08000017	10/06/2016	10/06/2016	00:43	16:19	Southey
1519	VIOLENCE WITHOUT INJURY	E08000017	15/01/2013	15/01/2013	05:31	06:14	Totley
1520	CRIMINAL DAMAGE	E08000019	20/03/2017	20/03/2017	10:48	11:02	Shiregreen
1521	ARSON	E08000017	31/05/2019	31/05/2019	01:55	03:07	Mosborough
1522	HOMICIDE	E08000018	23/08/2018	23/08/2018	00:43	00:43	Meersbrook
1523	OTHER SEXUAL OFFENCES	E08000016	22/08/2019	22/08/2019	00:43	01:12	Heeley
1524	HOMICIDE	E08000019	19/08/2017	19/08/2017	05:31	18:43	Dore
1525	ALL OTHER THEFT OFFENCES	E08000016	24/05/2017	24/05/2017	10:33	10:33	Woodseats
1526	POSSESSION OF DRUGS	E08000017	08/07/2011	09/07/2011	23:16	10:48	Woodseats
1527	ROBBERY - BUSINESS	E08000018	28/02/2012	28/02/2012	00:14	01:40	City Centre
1528	RAPE	E08000016	17/01/2015	17/01/2015	03:50	04:48	Lowedges
1529	RAPE	E08000017	25/11/2018	25/11/2018	12:00	12:43	Mosborough
1530	BURGLARY	E08000019	20/06/2015	20/06/2015	10:19	12:00	Lowedges
1531	CRIMINAL DAMAGE	E08000019	08/05/2019	08/05/2019	02:09	03:07	Wisewood
1532	VIOLENCE WITH INJURY	E08000019	09/12/2014	09/12/2014	02:38	02:38	Shiregreen
1533	RAPE	E08000019	10/08/2012	10/08/2012	00:14	No record	Ecclesfield
1534	BURGLARY	E08000019	05/06/2011	05/06/2011	00:57	01:55	Shiregreen
1535	VEHICLE OFFENCES	E08000016	30/12/2016	30/12/2016	16:19	No record	Woodseats
1536	OTHER SEXUAL OFFENCES	E08000018	31/03/2013	01/04/2013	19:55	02:24	Shiregreen
1537	ROBBERY - BUSINESS	E08000017	13/03/2015	14/03/2015	12:14	05:16	Mosborough
1538	VEHICLE OFFENCES	E08000016	04/02/2013	04/02/2013	00:28	00:28	Mosborough
1539	STALKING AND HARASSMENT	E08000016	12/10/2011	12/10/2011	01:26	03:21	Chapeltown
1540	OTHER SEXUAL OFFENCES	E08000019	09/01/2019	10/01/2019	23:02	00:00	Meersbrook
1541	ROBBERY - PERSONAL	E08000018	03/09/2013	03/09/2013	00:14	23:02	Woodseats
1542	THEFT FROM THE PERSON	E08000019	20/11/2018	20/11/2018	00:57	06:28	Wisewood
1543	POSSESSION OF DRUGS	E08000019	23/11/2016	23/11/2016	19:40	No record	Southey
1544	OTHER SEXUAL OFFENCES	E08000016	05/12/2011	05/12/2011	10:19	10:19	High Green
1545	ROBBERY - BUSINESS	E08000018	14/10/2017	15/10/2017	23:16	08:52	Ecclesfield
1546	STALKING AND HARASSMENT	E08000017	25/09/2014	25/09/2014	15:50	17:31	Southey
1547	POSSESSION OF DRUGS	E08000019	09/08/2014	10/08/2014	21:36	09:07	Woodseats
1548	BICYCLE THEFT	E08000019	31/05/2016	31/05/2016	00:57	02:09	Chapeltown
1549	STALKING AND HARASSMENT	E08000018	27/12/2017	27/12/2017	00:43	19:26	Totley
1550	RAPE	E08000016	26/12/2013	26/12/2013	04:04	15:50	Chapeltown
1551	TRAFFICKING OF DRUGS	E08000018	23/11/2010	23/11/2010	01:55	03:07	Chapeltown
1552	ROBBERY - BUSINESS	E08000017	20/03/2017	20/03/2017	01:12	02:24	Shirecliffe
1553	OTHER SEXUAL OFFENCES	E08000017	27/09/2012	27/09/2012	01:55	03:07	Southey
1554	ALL OTHER THEFT OFFENCES	E08000017	18/11/2019	18/11/2019	18:57	20:38	Broomhill
1555	ARSON	E08000017	10/08/2011	10/08/2011	00:43	01:12	Mosborough
1556	POSSESSION OF DRUGS	E08000017	12/04/2017	13/04/2017	09:07	07:12	City Centre
1557	HOMICIDE	E08000018	06/12/2012	06/12/2012	01:12	10:19	Meersbrook
1558	SHOPLIFTING	E08000018	20/01/2016	20/01/2016	00:57	No record	Lowedges
1559	OTHER SEXUAL OFFENCES	E08000016	23/03/2018	24/03/2018	17:16	13:12	Meersbrook
1560	SHOPLIFTING	E08000017	03/04/2018	03/04/2018	07:40	08:52	Totley
1561	TRAFFICKING OF DRUGS	E08000016	22/08/2018	22/08/2018	00:43	08:38	Wisewood
1562	TRAFFICKING OF DRUGS	E08000019	20/11/2011	20/11/2011	00:43	02:09	Heeley
1563	HOMICIDE	E08000016	19/06/2016	19/06/2016	18:57	19:55	Chapeltown
1564	VIOLENCE WITHOUT INJURY	E08000016	31/12/2017	01/01/2018	15:21	01:26	Dore
1565	ROBBERY - PERSONAL	E08000018	12/12/2010	12/12/2010	01:26	02:52	Broomhill
1566	CRIMINAL DAMAGE	E08000016	15/01/2013	15/01/2013	04:19	05:16	Heeley
1567	OTHER SEXUAL OFFENCES	E08000017	18/01/2012	19/01/2012	16:33	06:28	Totley
1568	VEHICLE OFFENCES	E08000019	20/08/2013	20/08/2013	01:12	21:36	Shirecliffe
1569	BURGLARY	E08000018	03/06/2010	04/06/2010	18:28	11:02	Totley
1570	HOMICIDE	E08000016	26/05/2012	26/05/2012	00:43	01:40	Lowedges
1571	ARSON	E08000017	10/04/2011	10/04/2011	00:14	21:07	Mosborough
1572	SHOPLIFTING	E08000018	16/10/2016	16/10/2016	01:40	11:02	Chapeltown
1573	SHOPLIFTING	E08000018	02/02/2015	02/02/2015	19:40	21:21	Meersbrook
1574	ROBBERY - PERSONAL	E08000019	24/04/2016	24/04/2016	00:57	02:24	Mosborough
1575	HOMICIDE	E08000019	28/08/2012	28/08/2012	00:28	02:09	Hillsborough
1576	ARSON	E08000018	22/09/2011	22/09/2011	01:26	No record	Chapeltown
1577	VIOLENCE WITHOUT INJURY	E08000018	29/09/2014	29/09/2014	13:55	14:24	City Centre
1578	VIOLENCE WITH INJURY	E08000019	24/03/2010	24/03/2010	18:28	19:26	Mosborough
1579	BURGLARY	E08000019	09/10/2017	09/10/2017	00:57	No record	Totley
1580	STALKING AND HARASSMENT	E08000016	25/12/2015	25/12/2015	13:40	20:24	Hillsborough
1581	TRAFFICKING OF DRUGS	E08000019	20/09/2011	20/09/2011	01:12	19:12	Woodseats
1582	RAPE	E08000019	01/08/2011	02/08/2011	23:31	No record	Totley
1583	TRAFFICKING OF DRUGS	E08000018	25/06/2010	25/06/2010	03:07	04:33	Parson Cross
1584	VIOLENCE WITHOUT INJURY	E08000018	17/09/2010	17/09/2010	12:43	No record	Parson Cross
1585	OTHER SEXUAL OFFENCES	E08000016	27/10/2019	27/10/2019	16:04	17:16	Chapeltown
1586	ROBBERY - PERSONAL	E08000016	02/08/2019	02/08/2019	17:02	17:31	City Centre
1587	VIOLENCE WITH INJURY	E08000019	25/09/2015	25/09/2015	21:07	21:50	High Green
1588	BICYCLE THEFT	E08000018	28/02/2018	28/02/2018	01:12	No record	Chapeltown
1589	SHOPLIFTING	E08000019	30/06/2016	30/06/2016	01:26	01:26	Shiregreen
1590	THEFT FROM THE PERSON	E08000016	19/09/2011	19/09/2011	00:43	02:09	Broomhill
1591	OTHER SEXUAL OFFENCES	E08000017	23/01/2016	23/01/2016	01:55	02:09	City Centre
1592	VIOLENCE WITHOUT INJURY	E08000017	09/09/2013	09/09/2013	09:21	18:14	Totley
1593	ROBBERY - PERSONAL	E08000017	29/07/2017	29/07/2017	03:21	12:28	Woodseats
1594	BURGLARY	E08000017	26/03/2018	26/03/2018	01:55	07:55	Wisewood
1595	SHOPLIFTING	E08000016	11/02/2014	11/02/2014	00:28	No record	Ecclesfield
1596	THEFT FROM THE PERSON	E08000019	23/07/2013	24/07/2013	22:33	02:09	Broomhill
1597	HOMICIDE	E08000018	26/07/2017	26/07/2017	05:02	06:00	Woodseats
1598	ALL OTHER THEFT OFFENCES	E08000017	18/10/2017	18/10/2017	01:12	02:09	Broomhill
1599	SHOPLIFTING	E08000017	05/06/2018	05/06/2018	12:00	19:55	Mosborough
1600	ROBBERY - BUSINESS	E08000016	01/01/2015	01/01/2015	01:40	12:57	Broomhill
1601	TRAFFICKING OF DRUGS	E08000019	19/07/2014	19/07/2014	00:57	15:36	Dore
1602	ARSON	E08000016	03/09/2019	03/09/2019	15:36	16:48	Dore
1603	SHOPLIFTING	E08000016	06/10/2016	06/10/2016	09:07	No record	Totley
1604	STALKING AND HARASSMENT	E08000017	12/11/2012	12/11/2012	00:57	02:09	Hillsborough
1605	STALKING AND HARASSMENT	E08000016	17/01/2018	17/01/2018	00:57	12:00	Shiregreen
1606	BICYCLE THEFT	E08000017	28/03/2015	28/03/2015	00:43	No record	Hillsborough
1607	HOMICIDE	E08000019	25/02/2010	25/02/2010	00:43	02:24	Ecclesfield
1608	OTHER SEXUAL OFFENCES	E08000018	13/04/2019	13/04/2019	00:57	13:55	Broomhill
1609	SHOPLIFTING	E08000016	09/02/2010	09/02/2010	02:52	02:52	Southey
1610	CRIMINAL DAMAGE	E08000016	03/08/2012	03/08/2012	01:12	04:33	City Centre
1611	ROBBERY - PERSONAL	E08000019	27/04/2019	27/04/2019	20:24	20:24	Southey
1612	VEHICLE OFFENCES	E08000018	03/12/2018	03/12/2018	07:55	07:55	Hillsborough
1613	ARSON	E08000016	09/12/2017	09/12/2017	01:26	03:21	Parson Cross
1614	VEHICLE OFFENCES	E08000019	18/10/2015	18/10/2015	00:14	06:43	City Centre
1615	VEHICLE OFFENCES	E08000016	02/08/2012	02/08/2012	00:57	00:57	Broomhill
1616	CRIMINAL DAMAGE	E08000018	15/11/2016	15/11/2016	00:14	10:48	Meersbrook
1617	BURGLARY	E08000017	20/11/2011	20/11/2011	08:24	08:38	Southey
1618	RAPE	E08000016	19/06/2019	19/06/2019	16:48	No record	Hillsborough
1619	VIOLENCE WITH INJURY	E08000018	09/06/2011	09/06/2011	06:28	10:48	Shirecliffe
1620	THEFT FROM THE PERSON	E08000016	04/02/2014	04/02/2014	00:57	20:24	Ecclesfield
1621	VIOLENCE WITHOUT INJURY	E08000018	16/03/2012	16/03/2012	03:36	No record	Heeley
1622	VIOLENCE WITHOUT INJURY	E08000016	11/06/2018	11/06/2018	00:28	00:57	Wisewood
1623	RAPE	E08000018	03/05/2010	03/05/2010	01:40	02:09	Parson Cross
1624	ROBBERY - BUSINESS	E08000016	22/11/2014	23/11/2014	15:50	15:07	Parson Cross
1625	VIOLENCE WITH INJURY	E08000018	07/08/2013	07/08/2013	03:50	04:48	Woodseats
1626	BURGLARY	E08000016	27/11/2013	27/11/2013	00:28	No record	Chapeltown
1627	CRIMINAL DAMAGE	E08000017	11/09/2015	11/09/2015	00:57	02:09	Parson Cross
1628	ROBBERY - PERSONAL	E08000018	08/04/2018	08/04/2018	12:57	14:52	Mosborough
1629	POSSESSION OF DRUGS	E08000018	12/06/2015	12/06/2015	00:14	No record	Totley
1630	POSSESSION OF DRUGS	E08000017	28/01/2011	28/01/2011	00:28	00:57	Shirecliffe
1631	HOMICIDE	E08000018	09/01/2014	10/01/2014	09:50	09:36	Chapeltown
1632	STALKING AND HARASSMENT	E08000016	25/07/2019	25/07/2019	09:50	14:38	Ecclesfield
1633	HOMICIDE	E08000018	30/06/2014	30/06/2014	00:43	00:43	Broomhill
1634	STALKING AND HARASSMENT	E08000019	14/03/2018	14/03/2018	02:09	No record	Mosborough
1635	ALL OTHER THEFT OFFENCES	E08000018	17/07/2015	17/07/2015	15:07	No record	Totley
1636	VEHICLE OFFENCES	E08000019	15/08/2010	15/08/2010	00:43	04:04	Chapeltown
1637	ARSON	E08000018	10/04/2016	10/04/2016	00:28	07:55	Hillsborough
1638	VIOLENCE WITH INJURY	E08000018	08/05/2019	08/05/2019	19:55	20:52	Dore
1639	SHOPLIFTING	E08000016	30/04/2010	30/04/2010	00:14	No record	Chapeltown
1640	HOMICIDE	E08000017	02/10/2010	02/10/2010	01:12	01:55	City Centre
1641	RAPE	E08000018	16/10/2019	17/10/2019	13:40	09:36	Ecclesfield
1642	ALL OTHER THEFT OFFENCES	E08000019	13/10/2014	13/10/2014	01:12	No record	Shiregreen
1643	BURGLARY	E08000016	23/11/2016	24/11/2016	20:09	13:40	Woodseats
1644	SHOPLIFTING	E08000016	13/03/2016	13/03/2016	01:12	11:16	Southey
1645	HOMICIDE	E08000016	23/07/2010	24/07/2010	23:45	No record	Lowedges
1646	BURGLARY	E08000016	03/04/2015	04/04/2015	22:33	13:55	Wisewood
1647	ROBBERY - PERSONAL	E08000018	24/12/2016	24/12/2016	04:04	17:45	Heeley
1648	VEHICLE OFFENCES	E08000018	08/05/2012	09/05/2012	17:02	No record	Wisewood
1649	ROBBERY - BUSINESS	E08000016	14/03/2014	14/03/2014	18:57	19:55	Meersbrook
1650	OTHER SEXUAL OFFENCES	E08000019	09/10/2015	09/10/2015	06:28	07:26	Parson Cross
1651	VEHICLE OFFENCES	E08000019	04/05/2017	04/05/2017	16:04	16:04	Mosborough
1652	OTHER SEXUAL OFFENCES	E08000017	13/05/2012	13/05/2012	12:14	13:26	High Green
1653	BICYCLE THEFT	E08000018	06/05/2015	06/05/2015	00:28	05:02	City Centre
1654	VEHICLE OFFENCES	E08000017	25/08/2019	25/08/2019	13:12	19:40	Ecclesfield
1655	ALL OTHER THEFT OFFENCES	E08000019	30/03/2013	30/03/2013	21:36	21:36	Totley
1656	ROBBERY - BUSINESS	E08000017	06/07/2011	07/07/2011	13:26	No record	Wisewood
1657	RAPE	E08000019	07/11/2011	07/11/2011	00:57	01:55	Parson Cross
1658	HOMICIDE	E08000018	01/01/2013	02/01/2013	06:43	00:57	Chapeltown
1659	VIOLENCE WITH INJURY	E08000016	23/12/2017	23/12/2017	02:52	04:19	Totley
1660	VEHICLE OFFENCES	E08000018	19/11/2017	19/11/2017	00:57	No record	Dore
1661	CRIMINAL DAMAGE	E08000018	15/08/2019	15/08/2019	01:12	11:31	City Centre
1662	TRAFFICKING OF DRUGS	E08000016	12/08/2011	12/08/2011	06:28	07:26	Mosborough
1663	POSSESSION OF DRUGS	E08000019	07/04/2018	08/04/2018	23:31	04:04	Southey
1664	HOMICIDE	E08000017	22/10/2019	22/10/2019	23:16	No record	Shiregreen
1665	HOMICIDE	E08000019	24/04/2015	24/04/2015	02:24	No record	Hillsborough
1666	POSSESSION OF DRUGS	E08000019	18/04/2018	18/04/2018	00:43	No record	Parson Cross
1667	BURGLARY	E08000018	25/07/2015	25/07/2015	21:50	21:50	Woodseats
1668	CRIMINAL DAMAGE	E08000016	26/03/2015	27/03/2015	10:04	00:00	Shiregreen
1669	RAPE	E08000017	29/07/2017	29/07/2017	00:28	03:50	Heeley
1670	CRIMINAL DAMAGE	E08000017	19/09/2014	20/09/2014	17:02	01:55	Lowedges
1671	VIOLENCE WITH INJURY	E08000016	14/06/2016	14/06/2016	19:55	21:21	Chapeltown
1672	BICYCLE THEFT	E08000016	18/08/2015	19/08/2015	08:09	00:43	Wisewood
1673	VIOLENCE WITH INJURY	E08000016	05/10/2015	05/10/2015	01:12	01:40	Hillsborough
1674	VIOLENCE WITHOUT INJURY	E08000019	28/11/2013	28/11/2013	00:43	No record	Broomhill
1675	THEFT FROM THE PERSON	E08000018	21/04/2017	21/04/2017	16:19	16:48	Heeley
1676	VIOLENCE WITH INJURY	E08000018	10/11/2013	10/11/2013	09:36	10:04	Woodseats
1677	BICYCLE THEFT	E08000016	19/09/2015	19/09/2015	15:21	15:21	Shiregreen
1678	CRIMINAL DAMAGE	E08000017	07/08/2017	07/08/2017	05:02	05:31	Mosborough
1679	THEFT FROM THE PERSON	E08000018	18/07/2018	18/07/2018	01:55	13:40	High Green
1680	VIOLENCE WITH INJURY	E08000017	09/02/2017	09/02/2017	01:12	01:12	Totley
1681	BICYCLE THEFT	E08000018	29/04/2012	29/04/2012	16:04	No record	Heeley
1682	TRAFFICKING OF DRUGS	E08000017	17/10/2011	17/10/2011	00:57	02:09	Parson Cross
1683	TRAFFICKING OF DRUGS	E08000016	31/08/2011	31/08/2011	12:43	23:31	Meersbrook
1684	ALL OTHER THEFT OFFENCES	E08000018	05/11/2018	05/11/2018	01:12	01:55	Woodseats
1685	POSSESSION OF DRUGS	E08000018	11/11/2016	11/11/2016	01:12	No record	Ecclesfield
1686	BICYCLE THEFT	E08000019	08/01/2018	08/01/2018	10:04	14:24	Ecclesfield
1687	ROBBERY - PERSONAL	E08000016	23/01/2011	23/01/2011	01:26	09:36	Wisewood
1688	ROBBERY - BUSINESS	E08000016	11/06/2010	11/06/2010	10:48	11:02	Totley
1689	CRIMINAL DAMAGE	E08000019	21/07/2014	21/07/2014	00:28	08:24	Mosborough
1690	TRAFFICKING OF DRUGS	E08000018	09/03/2012	09/03/2012	03:50	03:50	Parson Cross
1691	ROBBERY - PERSONAL	E08000018	12/04/2014	12/04/2014	01:12	02:52	City Centre
1692	ALL OTHER THEFT OFFENCES	E08000017	20/12/2019	21/12/2019	23:02	18:28	Hillsborough
1693	ROBBERY - PERSONAL	E08000016	10/10/2013	10/10/2013	00:57	01:55	Shiregreen
1694	ARSON	E08000019	07/04/2019	07/04/2019	05:16	06:14	Southey
1695	OTHER SEXUAL OFFENCES	E08000018	11/07/2012	11/07/2012	01:40	02:38	Lowedges
1696	VEHICLE OFFENCES	E08000018	11/06/2014	11/06/2014	01:26	02:09	Lowedges
1697	STALKING AND HARASSMENT	E08000018	22/04/2014	22/04/2014	09:07	09:07	Wisewood
1698	HOMICIDE	E08000016	12/03/2011	12/03/2011	02:24	06:57	Southey
1699	OTHER SEXUAL OFFENCES	E08000017	10/02/2014	10/02/2014	17:31	19:12	Wisewood
1700	OTHER SEXUAL OFFENCES	E08000016	14/01/2016	15/01/2016	13:26	No record	Heeley
1701	ROBBERY - BUSINESS	E08000016	19/09/2018	19/09/2018	19:26	21:50	Mosborough
1702	VEHICLE OFFENCES	E08000017	20/12/2017	20/12/2017	00:43	01:55	Woodseats
1703	ALL OTHER THEFT OFFENCES	E08000016	22/01/2011	22/01/2011	01:12	01:12	Totley
1704	BICYCLE THEFT	E08000019	27/11/2010	27/11/2010	01:12	02:09	Broomhill
1705	VIOLENCE WITHOUT INJURY	E08000017	23/08/2016	23/08/2016	00:28	No record	Shiregreen
1706	CRIMINAL DAMAGE	E08000019	11/10/2010	11/10/2010	19:26	No record	Shirecliffe
1707	THEFT FROM THE PERSON	E08000017	06/09/2010	06/09/2010	07:40	19:55	High Green
1708	VIOLENCE WITH INJURY	E08000018	06/10/2017	07/10/2017	12:57	06:43	High Green
1709	BICYCLE THEFT	E08000016	08/04/2019	08/04/2019	01:26	03:21	Totley
1710	ARSON	E08000016	05/02/2016	05/02/2016	00:28	No record	Woodseats
1711	THEFT FROM THE PERSON	E08000018	05/04/2015	06/04/2015	20:09	02:52	Mosborough
1712	OTHER SEXUAL OFFENCES	E08000018	15/09/2019	15/09/2019	06:57	07:12	Meersbrook
1713	VIOLENCE WITHOUT INJURY	E08000019	25/03/2017	25/03/2017	01:26	No record	Heeley
1714	OTHER SEXUAL OFFENCES	E08000016	11/03/2017	11/03/2017	19:12	23:16	Parson Cross
1715	ROBBERY - BUSINESS	E08000018	12/05/2014	12/05/2014	00:57	No record	Woodseats
1716	SHOPLIFTING	E08000018	15/05/2011	15/05/2011	01:40	07:26	Ecclesfield
1717	SHOPLIFTING	E08000017	13/02/2017	13/02/2017	00:57	01:12	Lowedges
1718	RAPE	E08000019	04/10/2016	04/10/2016	20:52	20:52	Heeley
1719	VEHICLE OFFENCES	E08000016	08/04/2013	09/04/2013	23:45	14:38	City Centre
1720	HOMICIDE	E08000019	26/05/2017	26/05/2017	01:12	02:52	Totley
1721	RAPE	E08000017	11/10/2014	11/10/2014	21:07	No record	Dore
1722	ROBBERY - BUSINESS	E08000018	14/03/2010	14/03/2010	01:40	01:40	Heeley
1723	BURGLARY	E08000018	27/11/2012	27/11/2012	09:21	09:50	Wisewood
1724	RAPE	E08000016	29/07/2019	29/07/2019	03:36	05:16	City Centre
1725	ARSON	E08000017	20/01/2012	20/01/2012	01:55	03:36	Shiregreen
1726	BURGLARY	E08000017	11/02/2016	11/02/2016	00:57	16:33	Meersbrook
1727	HOMICIDE	E08000019	25/02/2014	25/02/2014	00:57	01:55	Woodseats
1728	THEFT FROM THE PERSON	E08000019	25/12/2013	25/12/2013	01:26	01:26	Chapeltown
1729	POSSESSION OF DRUGS	E08000018	23/12/2015	23/12/2015	01:40	17:31	Meersbrook
1730	STALKING AND HARASSMENT	E08000017	18/02/2016	18/02/2016	10:19	No record	Shiregreen
1731	BICYCLE THEFT	E08000017	23/04/2019	23/04/2019	09:07	10:04	Wisewood
1732	THEFT FROM THE PERSON	E08000017	13/08/2013	13/08/2013	00:28	00:43	Totley
1733	POSSESSION OF DRUGS	E08000018	06/06/2011	07/06/2011	18:14	05:16	Woodseats
1734	BICYCLE THEFT	E08000016	09/11/2010	09/11/2010	00:57	01:12	Shirecliffe
1735	ROBBERY - BUSINESS	E08000019	08/11/2019	08/11/2019	01:55	18:14	Meersbrook
1736	POSSESSION OF DRUGS	E08000017	04/05/2019	05/05/2019	12:14	No record	Totley
1737	BICYCLE THEFT	E08000018	24/10/2016	24/10/2016	00:57	No record	Heeley
1738	CRIMINAL DAMAGE	E08000019	16/02/2015	16/02/2015	08:24	16:19	Mosborough
1739	RAPE	E08000017	06/10/2016	06/10/2016	01:26	02:09	Southey
1740	ROBBERY - BUSINESS	E08000018	15/01/2017	15/01/2017	02:38	03:50	Lowedges
1741	TRAFFICKING OF DRUGS	E08000018	12/04/2010	12/04/2010	08:52	09:21	Shiregreen
1742	RAPE	E08000016	28/01/2018	28/01/2018	00:57	01:55	Lowedges
1743	THEFT FROM THE PERSON	E08000017	27/02/2015	27/02/2015	04:48	04:48	Ecclesfield
1744	SHOPLIFTING	E08000016	10/01/2016	10/01/2016	01:12	02:09	City Centre
1745	VIOLENCE WITHOUT INJURY	E08000016	08/08/2011	08/08/2011	00:28	00:28	Mosborough
1746	POSSESSION OF DRUGS	E08000017	17/05/2016	18/05/2016	23:31	00:43	Shirecliffe
1747	ALL OTHER THEFT OFFENCES	E08000017	08/01/2018	08/01/2018	09:07	No record	Southey
1748	VIOLENCE WITHOUT INJURY	E08000017	24/09/2017	24/09/2017	20:09	20:24	Parson Cross
1749	VIOLENCE WITHOUT INJURY	E08000018	25/08/2016	26/08/2016	15:07	No record	Mosborough
1750	OTHER SEXUAL OFFENCES	E08000017	24/04/2016	24/04/2016	01:26	15:07	Parson Cross
1751	ALL OTHER THEFT OFFENCES	E08000017	18/08/2016	18/08/2016	16:33	No record	Mosborough
1752	ROBBERY - BUSINESS	E08000017	30/09/2011	30/09/2011	11:16	12:28	Southey
1753	POSSESSION OF DRUGS	E08000016	13/12/2016	13/12/2016	00:57	00:57	Wisewood
1754	ROBBERY - BUSINESS	E08000016	15/11/2012	15/11/2012	02:52	16:04	Totley
1755	VIOLENCE WITH INJURY	E08000019	23/06/2015	23/06/2015	15:50	No record	Meersbrook
1756	VIOLENCE WITH INJURY	E08000019	03/12/2014	03/12/2014	01:55	02:24	Meersbrook
1757	CRIMINAL DAMAGE	E08000017	28/08/2014	29/08/2014	01:55	00:00	Shiregreen
1758	SHOPLIFTING	E08000016	21/05/2018	21/05/2018	01:12	21:21	Hillsborough
1759	OTHER SEXUAL OFFENCES	E08000016	05/03/2016	06/03/2016	16:33	10:33	Wisewood
1760	TRAFFICKING OF DRUGS	E08000019	26/12/2018	26/12/2018	16:19	23:02	Shirecliffe
1761	RAPE	E08000019	03/09/2012	03/09/2012	17:02	17:16	Wisewood
1762	BURGLARY	E08000017	20/09/2012	20/09/2012	01:26	02:52	Woodseats
1763	VEHICLE OFFENCES	E08000017	17/10/2014	17/10/2014	00:28	01:55	Lowedges
1764	TRAFFICKING OF DRUGS	E08000019	30/06/2011	30/06/2011	01:12	16:33	Broomhill
1765	ROBBERY - PERSONAL	E08000017	22/03/2018	23/03/2018	16:04	05:02	High Green
1766	VIOLENCE WITH INJURY	E08000016	07/10/2019	07/10/2019	00:43	06:14	Wisewood
1767	CRIMINAL DAMAGE	E08000016	18/07/2017	18/07/2017	05:31	15:50	Dore
1768	RAPE	E08000017	06/02/2011	06/02/2011	00:57	No record	Woodseats
1769	HOMICIDE	E08000019	30/05/2015	30/05/2015	08:52	10:48	Shirecliffe
1770	BURGLARY	E08000017	24/02/2015	24/02/2015	00:43	00:43	Shiregreen
1771	VEHICLE OFFENCES	E08000018	28/03/2016	28/03/2016	00:14	01:12	Hillsborough
1772	VEHICLE OFFENCES	E08000016	07/03/2016	07/03/2016	13:55	14:38	Wisewood
1773	HOMICIDE	E08000019	24/07/2013	24/07/2013	23:31	23:31	Southey
1774	VIOLENCE WITH INJURY	E08000019	11/07/2019	11/07/2019	00:28	03:50	Wisewood
1775	VIOLENCE WITH INJURY	E08000018	30/12/2019	30/12/2019	01:12	21:50	Dore
1776	ALL OTHER THEFT OFFENCES	E08000019	04/09/2015	04/09/2015	01:55	05:02	Woodseats
1777	BICYCLE THEFT	E08000018	30/08/2012	30/08/2012	01:26	01:40	Heeley
1778	ARSON	E08000016	03/12/2010	03/12/2010	01:26	No record	High Green
1779	POSSESSION OF DRUGS	E08000016	01/09/2011	01/09/2011	01:12	10:33	Chapeltown
1780	VEHICLE OFFENCES	E08000017	15/07/2014	16/07/2014	23:31	00:28	Parson Cross
1781	VIOLENCE WITHOUT INJURY	E08000016	15/06/2015	15/06/2015	00:43	02:09	Mosborough
1782	VIOLENCE WITH INJURY	E08000016	10/07/2014	10/07/2014	01:55	No record	Meersbrook
1783	RAPE	E08000018	21/04/2014	21/04/2014	00:28	01:12	Ecclesfield
1784	STALKING AND HARASSMENT	E08000019	13/01/2010	13/01/2010	19:12	19:12	Southey
1785	SHOPLIFTING	E08000016	14/10/2018	14/10/2018	19:12	20:38	Broomhill
1786	BICYCLE THEFT	E08000019	14/01/2012	15/01/2012	23:02	02:52	Chapeltown
1787	BURGLARY	E08000017	23/05/2010	23/05/2010	09:21	10:19	Mosborough
1788	HOMICIDE	E08000016	25/04/2016	26/04/2016	17:45	16:19	Heeley
1789	THEFT FROM THE PERSON	E08000017	17/12/2015	17/12/2015	18:57	19:40	Southey
1790	TRAFFICKING OF DRUGS	E08000018	01/12/2013	01/12/2013	07:55	08:09	Woodseats
1791	TRAFFICKING OF DRUGS	E08000019	14/02/2017	14/02/2017	01:40	03:07	Chapeltown
1792	ROBBERY - BUSINESS	E08000018	24/06/2014	24/06/2014	19:26	No record	City Centre
1793	POSSESSION OF DRUGS	E08000018	11/03/2018	11/03/2018	01:26	01:26	Lowedges
1794	SHOPLIFTING	E08000017	27/05/2019	28/05/2019	20:24	04:04	Hillsborough
1795	CRIMINAL DAMAGE	E08000018	19/07/2015	19/07/2015	01:26	No record	Dore
1796	BICYCLE THEFT	E08000019	22/06/2019	22/06/2019	14:24	14:52	Mosborough
1797	RAPE	E08000019	14/03/2013	14/03/2013	06:28	No record	City Centre
1798	TRAFFICKING OF DRUGS	E08000019	09/02/2019	09/02/2019	16:04	17:45	Dore
1799	SHOPLIFTING	E08000018	07/05/2016	07/05/2016	00:28	No record	High Green
1800	TRAFFICKING OF DRUGS	E08000016	05/06/2016	05/06/2016	05:02	16:04	Wisewood
1801	CRIMINAL DAMAGE	E08000018	30/01/2014	31/01/2014	16:48	03:07	High Green
1802	ROBBERY - PERSONAL	E08000019	17/01/2015	17/01/2015	00:57	No record	Chapeltown
1803	RAPE	E08000019	24/03/2015	24/03/2015	00:14	00:28	Meersbrook
1804	ALL OTHER THEFT OFFENCES	E08000016	06/10/2016	06/10/2016	01:26	No record	Meersbrook
1805	ARSON	E08000018	04/04/2018	04/04/2018	00:28	21:36	Meersbrook
1806	ARSON	E08000018	23/06/2014	23/06/2014	21:36	22:33	Parson Cross
1807	SHOPLIFTING	E08000016	25/12/2019	25/12/2019	06:43	06:57	Chapeltown
1808	HOMICIDE	E08000018	20/11/2014	20/11/2014	06:28	07:26	Shirecliffe
1809	VIOLENCE WITH INJURY	E08000017	31/05/2011	31/05/2011	00:28	02:09	Broomhill
1810	SHOPLIFTING	E08000019	01/06/2016	01/06/2016	12:57	14:38	Meersbrook
1811	ALL OTHER THEFT OFFENCES	E08000018	23/07/2015	24/07/2015	22:48	09:07	Dore
1812	RAPE	E08000017	15/02/2014	15/02/2014	01:40	No record	Woodseats
1813	BURGLARY	E08000017	04/11/2016	04/11/2016	01:26	01:26	Wisewood
1814	THEFT FROM THE PERSON	E08000017	13/12/2010	13/12/2010	07:12	08:09	High Green
1815	RAPE	E08000018	21/11/2011	21/11/2011	00:28	01:55	Parson Cross
1816	ALL OTHER THEFT OFFENCES	E08000019	22/10/2014	22/10/2014	16:19	17:45	Ecclesfield
1817	ROBBERY - BUSINESS	E08000016	16/09/2018	16/09/2018	00:43	00:57	Lowedges
1818	VEHICLE OFFENCES	E08000017	27/10/2012	27/10/2012	01:40	02:52	Chapeltown
1819	RAPE	E08000016	19/04/2017	20/04/2017	21:36	17:16	Broomhill
1820	TRAFFICKING OF DRUGS	E08000017	05/03/2012	05/03/2012	03:21	12:00	Heeley
1821	SHOPLIFTING	E08000019	26/06/2012	26/06/2012	06:14	10:19	Dore
1822	THEFT FROM THE PERSON	E08000019	14/10/2010	14/10/2010	10:33	No record	Wisewood
1823	OTHER SEXUAL OFFENCES	E08000019	10/02/2014	10/02/2014	03:36	06:43	Shiregreen
1824	VIOLENCE WITHOUT INJURY	E08000017	21/03/2010	21/03/2010	00:14	08:38	Totley
1825	THEFT FROM THE PERSON	E08000017	20/10/2016	20/10/2016	01:55	22:33	Hillsborough
1826	ROBBERY - PERSONAL	E08000018	08/05/2016	08/05/2016	01:40	02:09	Heeley
1827	POSSESSION OF DRUGS	E08000016	02/04/2010	03/04/2010	23:45	00:43	Heeley
1828	CRIMINAL DAMAGE	E08000017	25/05/2017	25/05/2017	00:57	01:55	Southey
1829	ARSON	E08000019	11/05/2017	11/05/2017	03:21	03:50	Totley
1830	STALKING AND HARASSMENT	E08000017	23/10/2013	23/10/2013	06:43	06:43	Dore
1831	OTHER SEXUAL OFFENCES	E08000016	27/08/2017	27/08/2017	01:26	01:55	Dore
1832	BURGLARY	E08000019	27/06/2019	27/06/2019	00:57	No record	City Centre
1833	CRIMINAL DAMAGE	E08000018	19/09/2018	19/09/2018	00:14	01:26	Ecclesfield
1834	ROBBERY - PERSONAL	E08000016	17/09/2014	18/09/2014	19:26	18:28	Shirecliffe
1835	CRIMINAL DAMAGE	E08000017	19/11/2015	19/11/2015	00:57	01:40	Meersbrook
1836	ALL OTHER THEFT OFFENCES	E08000019	20/12/2018	21/12/2018	20:09	02:52	Wisewood
1837	BURGLARY	E08000019	16/02/2015	16/02/2015	01:26	21:07	Parson Cross
1838	RAPE	E08000017	24/12/2015	24/12/2015	09:21	21:07	Shirecliffe
1839	ALL OTHER THEFT OFFENCES	E08000016	23/04/2013	23/04/2013	16:19	16:19	Dore
1840	HOMICIDE	E08000017	23/07/2012	23/07/2012	07:26	07:26	Ecclesfield
1841	ALL OTHER THEFT OFFENCES	E08000018	12/08/2012	12/08/2012	18:43	20:52	Hillsborough
1842	VIOLENCE WITHOUT INJURY	E08000019	20/09/2013	20/09/2013	08:52	08:52	Wisewood
1843	HOMICIDE	E08000017	21/02/2013	21/02/2013	05:31	15:21	Parson Cross
1844	SHOPLIFTING	E08000018	12/05/2010	12/05/2010	16:04	16:48	Shiregreen
1845	BURGLARY	E08000017	26/03/2017	26/03/2017	00:57	No record	Parson Cross
1846	HOMICIDE	E08000016	28/09/2010	28/09/2010	00:43	No record	Woodseats
1847	ALL OTHER THEFT OFFENCES	E08000019	19/11/2011	19/11/2011	00:43	06:43	Totley
1848	OTHER SEXUAL OFFENCES	E08000017	27/09/2018	27/09/2018	00:57	19:40	Mosborough
1849	BURGLARY	E08000018	31/05/2012	31/05/2012	10:48	10:48	Mosborough
1850	BICYCLE THEFT	E08000017	14/06/2012	15/06/2012	23:02	14:52	Dore
1851	THEFT FROM THE PERSON	E08000016	02/07/2011	03/07/2011	15:21	14:38	Ecclesfield
1852	OTHER SEXUAL OFFENCES	E08000016	03/01/2015	03/01/2015	12:43	13:26	Heeley
1853	STALKING AND HARASSMENT	E08000019	01/11/2015	01/11/2015	01:12	01:26	Heeley
1854	VIOLENCE WITHOUT INJURY	E08000016	29/01/2012	30/01/2012	20:24	12:14	Meersbrook
1855	BICYCLE THEFT	E08000019	24/12/2010	24/12/2010	00:57	01:26	Totley
1856	CRIMINAL DAMAGE	E08000018	14/01/2018	14/01/2018	00:28	14:52	Shirecliffe
1857	ARSON	E08000017	30/08/2019	30/08/2019	00:57	02:38	High Green
1858	ALL OTHER THEFT OFFENCES	E08000016	09/01/2015	10/01/2015	20:24	18:14	Heeley
1859	BURGLARY	E08000018	19/04/2018	19/04/2018	01:12	No record	Dore
1860	ROBBERY - PERSONAL	E08000016	22/08/2011	22/08/2011	19:40	19:40	Broomhill
1861	VIOLENCE WITH INJURY	E08000018	19/02/2010	19/02/2010	13:26	14:38	Lowedges
1862	TRAFFICKING OF DRUGS	E08000018	07/05/2011	08/05/2011	22:04	08:09	Heeley
1863	POSSESSION OF DRUGS	E08000017	04/08/2010	04/08/2010	00:57	06:43	Totley
1864	THEFT FROM THE PERSON	E08000018	05/09/2013	06/09/2013	23:45	23:02	Southey
1865	STALKING AND HARASSMENT	E08000016	24/05/2013	24/05/2013	04:48	No record	Broomhill
1866	VIOLENCE WITH INJURY	E08000018	18/11/2018	18/11/2018	22:33	22:33	Southey
1867	BICYCLE THEFT	E08000019	05/06/2013	05/06/2013	01:26	02:24	Chapeltown
1868	THEFT FROM THE PERSON	E08000016	12/09/2017	13/09/2017	23:02	00:14	High Green
1869	CRIMINAL DAMAGE	E08000019	24/08/2018	24/08/2018	00:43	15:21	Parson Cross
1870	BURGLARY	E08000016	23/01/2010	24/01/2010	17:45	04:48	Meersbrook
1871	VEHICLE OFFENCES	E08000017	02/08/2018	02/08/2018	12:43	12:43	Totley
1872	RAPE	E08000018	28/01/2012	29/01/2012	11:45	06:28	Shiregreen
1873	ROBBERY - PERSONAL	E08000018	10/01/2017	10/01/2017	00:43	No record	Parson Cross
1874	POSSESSION OF DRUGS	E08000018	23/10/2015	23/10/2015	04:04	No record	Meersbrook
1875	BURGLARY	E08000019	15/07/2015	15/07/2015	19:12	19:12	Lowedges
1876	CRIMINAL DAMAGE	E08000016	14/06/2013	14/06/2013	00:28	No record	Totley
1877	BURGLARY	E08000016	21/08/2012	21/08/2012	02:24	11:45	Woodseats
1878	OTHER SEXUAL OFFENCES	E08000018	21/12/2014	22/12/2014	08:24	02:09	Mosborough
1879	HOMICIDE	E08000018	23/12/2019	23/12/2019	12:00	15:21	Lowedges
1880	OTHER SEXUAL OFFENCES	E08000017	29/11/2019	29/11/2019	01:12	02:24	Meersbrook
1881	CRIMINAL DAMAGE	E08000019	15/04/2019	15/04/2019	01:26	02:38	Parson Cross
1882	ARSON	E08000017	13/12/2018	13/12/2018	14:52	19:26	Shiregreen
1883	HOMICIDE	E08000019	29/12/2017	30/12/2017	01:26	No record	Dore
1884	ROBBERY - PERSONAL	E08000016	08/01/2012	08/01/2012	00:43	13:12	Broomhill
1885	POSSESSION OF DRUGS	E08000017	19/04/2019	19/04/2019	01:12	22:04	Southey
1886	ROBBERY - PERSONAL	E08000018	10/09/2015	11/09/2015	16:33	10:04	Heeley
1887	BURGLARY	E08000019	02/04/2012	02/04/2012	01:26	03:36	Ecclesfield
1888	HOMICIDE	E08000019	12/12/2018	12/12/2018	00:28	No record	Shirecliffe
1889	OTHER SEXUAL OFFENCES	E08000019	24/05/2011	24/05/2011	00:43	11:16	Mosborough
1890	RAPE	E08000017	31/01/2018	01/02/2018	10:33	04:33	Southey
1891	OTHER SEXUAL OFFENCES	E08000017	12/09/2010	12/09/2010	12:57	14:52	Shiregreen
1892	OTHER SEXUAL OFFENCES	E08000019	23/09/2011	24/09/2011	10:48	03:36	Woodseats
1893	ARSON	E08000018	07/01/2016	08/01/2016	21:36	07:40	Dore
1894	POSSESSION OF DRUGS	E08000016	17/03/2010	17/03/2010	00:57	00:57	Broomhill
1895	VIOLENCE WITH INJURY	E08000017	20/10/2014	20/10/2014	01:12	04:33	Shirecliffe
1896	THEFT FROM THE PERSON	E08000019	30/05/2011	30/05/2011	16:04	No record	Ecclesfield
1897	SHOPLIFTING	E08000017	12/07/2018	12/07/2018	00:43	00:43	Mosborough
1898	HOMICIDE	E08000016	08/03/2017	08/03/2017	00:28	17:02	High Green
1899	ROBBERY - PERSONAL	E08000019	30/05/2014	30/05/2014	00:43	No record	Meersbrook
1900	THEFT FROM THE PERSON	E08000016	19/09/2017	19/09/2017	10:19	10:48	Ecclesfield
1901	ARSON	E08000016	31/10/2012	31/10/2012	10:48	No record	Heeley
1902	BICYCLE THEFT	E08000016	16/02/2014	16/02/2014	00:57	01:40	Wisewood
1903	ALL OTHER THEFT OFFENCES	E08000018	22/10/2018	22/10/2018	06:00	06:00	Totley
1904	SHOPLIFTING	E08000017	14/10/2016	14/10/2016	01:12	02:09	Ecclesfield
1905	BICYCLE THEFT	E08000018	07/08/2014	07/08/2014	00:28	02:09	High Green
1906	THEFT FROM THE PERSON	E08000017	08/03/2012	08/03/2012	06:00	No record	Lowedges
1907	STALKING AND HARASSMENT	E08000017	25/10/2014	26/10/2014	23:31	No record	Wisewood
1908	ROBBERY - PERSONAL	E08000019	24/10/2018	24/10/2018	00:28	17:31	Shiregreen
1909	VIOLENCE WITH INJURY	E08000018	06/01/2018	06/01/2018	06:57	19:55	Shirecliffe
1910	SHOPLIFTING	E08000018	01/10/2013	01/10/2013	00:57	12:14	Mosborough
1911	HOMICIDE	E08000017	01/09/2018	01/09/2018	00:43	02:09	High Green
1912	BURGLARY	E08000016	25/07/2015	25/07/2015	01:40	14:09	Woodseats
1913	HOMICIDE	E08000018	28/04/2014	28/04/2014	06:57	No record	Ecclesfield
1914	TRAFFICKING OF DRUGS	E08000016	04/04/2017	05/04/2017	22:33	No record	Totley
1915	VEHICLE OFFENCES	E08000017	10/06/2013	10/06/2013	02:09	No record	Wisewood
1916	POSSESSION OF DRUGS	E08000017	30/11/2018	30/11/2018	00:57	19:55	Shirecliffe
1917	THEFT FROM THE PERSON	E08000018	27/05/2015	27/05/2015	12:43	No record	Hillsborough
1918	HOMICIDE	E08000017	23/02/2017	23/02/2017	22:19	22:19	Hillsborough
1919	HOMICIDE	E08000016	23/09/2015	24/09/2015	01:55	01:12	Woodseats
1920	TRAFFICKING OF DRUGS	E08000017	24/08/2011	25/08/2011	18:00	No record	Dore
1921	TRAFFICKING OF DRUGS	E08000019	13/02/2012	13/02/2012	00:57	20:09	Heeley
1922	VIOLENCE WITHOUT INJURY	E08000017	13/05/2010	13/05/2010	01:12	No record	Parson Cross
1923	VIOLENCE WITH INJURY	E08000018	23/03/2010	23/03/2010	16:33	17:31	City Centre
1924	ROBBERY - PERSONAL	E08000019	09/08/2012	09/08/2012	08:52	No record	Dore
1925	HOMICIDE	E08000016	26/04/2012	26/04/2012	05:16	05:31	Southey
1926	STALKING AND HARASSMENT	E08000018	29/05/2013	29/05/2013	00:14	23:16	High Green
1927	SHOPLIFTING	E08000019	30/11/2016	30/11/2016	00:14	00:43	Lowedges
1928	ROBBERY - BUSINESS	E08000018	14/08/2013	14/08/2013	22:48	23:16	Broomhill
1929	ARSON	E08000016	15/12/2015	15/12/2015	05:16	No record	Heeley
1930	OTHER SEXUAL OFFENCES	E08000019	29/05/2010	29/05/2010	01:55	03:07	Chapeltown
1931	VIOLENCE WITH INJURY	E08000018	16/12/2010	16/12/2010	20:38	22:04	Lowedges
1932	ROBBERY - BUSINESS	E08000018	01/04/2015	01/04/2015	22:33	22:33	City Centre
1933	ALL OTHER THEFT OFFENCES	E08000016	17/04/2017	17/04/2017	02:38	03:36	Parson Cross
1934	THEFT FROM THE PERSON	E08000018	12/11/2015	12/11/2015	04:04	No record	Ecclesfield
1935	VIOLENCE WITHOUT INJURY	E08000018	23/03/2010	23/03/2010	13:40	No record	City Centre
1936	STALKING AND HARASSMENT	E08000016	12/08/2014	12/08/2014	01:12	No record	Dore
1937	ALL OTHER THEFT OFFENCES	E08000017	18/09/2017	18/09/2017	00:57	00:57	Woodseats
1938	VIOLENCE WITHOUT INJURY	E08000017	05/04/2019	05/04/2019	00:14	11:02	Shirecliffe
1939	CRIMINAL DAMAGE	E08000016	23/01/2014	24/01/2014	13:40	09:21	Totley
1940	VEHICLE OFFENCES	E08000016	12/11/2012	12/11/2012	08:38	08:52	Meersbrook
1941	BURGLARY	E08000016	09/05/2013	09/05/2013	12:14	13:12	Heeley
1942	RAPE	E08000016	31/05/2017	31/05/2017	03:21	04:33	Hillsborough
1943	SHOPLIFTING	E08000019	31/03/2011	31/03/2011	05:16	05:16	Chapeltown
1944	BICYCLE THEFT	E08000019	17/08/2011	17/08/2011	00:57	No record	Shiregreen
1945	VEHICLE OFFENCES	E08000019	26/02/2013	26/02/2013	10:33	10:33	Woodseats
1946	ARSON	E08000019	19/02/2010	19/02/2010	01:40	22:48	Totley
1947	ARSON	E08000016	06/11/2018	06/11/2018	22:33	23:02	Ecclesfield
1948	STALKING AND HARASSMENT	E08000016	21/10/2015	21/10/2015	09:50	09:50	Meersbrook
1949	OTHER SEXUAL OFFENCES	E08000016	12/11/2017	12/11/2017	06:43	No record	Mosborough
1950	ARSON	E08000019	09/09/2010	09/09/2010	00:43	01:40	Ecclesfield
1951	VIOLENCE WITHOUT INJURY	E08000017	29/01/2011	29/01/2011	00:57	01:55	Totley
1952	BICYCLE THEFT	E08000017	17/05/2010	18/05/2010	19:55	08:38	Ecclesfield
1953	BURGLARY	E08000016	08/10/2018	08/10/2018	00:57	01:26	Shiregreen
1954	THEFT FROM THE PERSON	E08000016	08/08/2012	08/08/2012	00:14	No record	Woodseats
1955	TRAFFICKING OF DRUGS	E08000019	17/06/2013	17/06/2013	01:12	07:12	Parson Cross
1956	VIOLENCE WITHOUT INJURY	E08000016	04/01/2019	04/01/2019	01:12	15:50	Shiregreen
1957	RAPE	E08000019	09/11/2011	09/11/2011	01:40	02:38	City Centre
1958	ARSON	E08000019	16/06/2016	16/06/2016	00:57	20:09	High Green
1959	BURGLARY	E08000017	21/02/2016	21/02/2016	00:28	09:36	Shiregreen
1960	BURGLARY	E08000018	03/03/2015	03/03/2015	00:28	23:45	Broomhill
1961	RAPE	E08000018	03/01/2013	03/01/2013	01:40	03:21	Mosborough
1962	SHOPLIFTING	E08000019	15/07/2010	15/07/2010	07:55	11:16	Ecclesfield
1963	VIOLENCE WITHOUT INJURY	E08000016	23/02/2016	23/02/2016	00:14	No record	Woodseats
1964	RAPE	E08000017	13/06/2010	13/06/2010	22:04	22:04	Southey
1965	VIOLENCE WITHOUT INJURY	E08000016	18/09/2011	18/09/2011	06:14	14:24	City Centre
1966	OTHER SEXUAL OFFENCES	E08000016	28/01/2012	28/01/2012	00:14	No record	Parson Cross
1967	BURGLARY	E08000018	26/11/2012	27/11/2012	22:04	00:14	Dore
1968	RAPE	E08000018	14/12/2016	15/12/2016	05:16	00:28	Meersbrook
1969	CRIMINAL DAMAGE	E08000017	14/04/2013	15/04/2013	01:55	00:57	Wisewood
1970	HOMICIDE	E08000019	27/08/2018	27/08/2018	19:55	19:55	Ecclesfield
1971	BICYCLE THEFT	E08000016	05/12/2010	06/12/2010	03:50	00:43	Parson Cross
1972	ALL OTHER THEFT OFFENCES	E08000018	15/10/2017	15/10/2017	12:57	23:02	Totley
1973	CRIMINAL DAMAGE	E08000017	04/11/2018	04/11/2018	00:14	12:28	Lowedges
1974	THEFT FROM THE PERSON	E08000019	09/04/2019	09/04/2019	15:50	16:48	City Centre
1975	VIOLENCE WITHOUT INJURY	E08000018	27/01/2012	27/01/2012	12:00	12:00	Wisewood
1976	VIOLENCE WITHOUT INJURY	E08000017	04/03/2010	05/03/2010	14:09	12:28	Woodseats
1977	POSSESSION OF DRUGS	E08000018	20/08/2019	20/08/2019	13:26	14:24	Shiregreen
1978	ALL OTHER THEFT OFFENCES	E08000017	15/02/2018	15/02/2018	00:57	12:57	Hillsborough
1979	RAPE	E08000017	03/09/2011	04/09/2011	22:04	08:52	Heeley
1980	VEHICLE OFFENCES	E08000019	28/08/2011	28/08/2011	00:14	10:19	Dore
1981	SHOPLIFTING	E08000019	03/11/2015	03/11/2015	01:26	06:28	Shiregreen
1982	POSSESSION OF DRUGS	E08000017	20/11/2013	20/11/2013	20:38	21:21	Dore
1983	ROBBERY - BUSINESS	E08000016	18/10/2011	18/10/2011	01:12	16:04	City Centre
1984	CRIMINAL DAMAGE	E08000016	05/03/2011	05/03/2011	08:09	09:07	Parson Cross
1985	ROBBERY - PERSONAL	E08000019	13/10/2011	13/10/2011	00:43	17:45	Ecclesfield
1986	CRIMINAL DAMAGE	E08000019	10/05/2019	10/05/2019	03:36	No record	Ecclesfield
1987	CRIMINAL DAMAGE	E08000018	27/09/2015	27/09/2015	07:55	17:16	Dore
1988	ROBBERY - PERSONAL	E08000016	08/04/2019	09/04/2019	21:21	06:28	Broomhill
1989	ROBBERY - PERSONAL	E08000016	12/08/2016	12/08/2016	03:07	07:40	City Centre
1990	CRIMINAL DAMAGE	E08000016	30/05/2018	30/05/2018	00:43	11:31	City Centre
1991	OTHER SEXUAL OFFENCES	E08000018	30/04/2015	30/04/2015	03:21	15:07	Southey
1992	ARSON	E08000016	11/04/2013	11/04/2013	00:57	01:40	High Green
1993	BICYCLE THEFT	E08000016	06/06/2010	06/06/2010	16:33	17:02	Woodseats
1994	OTHER SEXUAL OFFENCES	E08000017	18/02/2014	18/02/2014	00:43	19:55	Southey
1995	ALL OTHER THEFT OFFENCES	E08000016	05/03/2012	05/03/2012	00:28	15:36	Dore
1996	CRIMINAL DAMAGE	E08000019	27/08/2017	27/08/2017	00:43	21:36	Ecclesfield
1997	HOMICIDE	E08000016	26/09/2012	26/09/2012	00:43	04:19	Wisewood
1998	POSSESSION OF DRUGS	E08000017	31/01/2017	31/01/2017	06:57	15:07	Totley
1999	CRIMINAL DAMAGE	E08000017	17/06/2018	17/06/2018	06:28	13:12	Parson Cross
[truncated: 297,638 more rows]
