# Supplementary material for: Does darkness increase the risk of certain types of crime? A registered report protocol
Source: PLoS One. 2024 Jan 19;19(1):e0291971. doi: 10.1371/journal.pone.0291971 (PMC10798435; doi:10.1371/journal.pone.0291971)
Supplement: S4 File — (CSV) [file pone.0291971.s004.csv]

Serial.Number	HMIC.Crime.Tree.Level.3	ladcd	Committed.From.Date	Committed.To.Date	Time.Hhmm	Time.Hhmm.1	msoa11cd
1	928 Possession of Drugs	E08000019	14/10/2011	14/10/2011	15:50	15:50	Lowedges
2	915 Rape	E08000018	03/09/2014	03/09/2014	01:26	06:28	Hillsborough
3	923 Shoplifting	E08000017	31/08/2014	31/08/2014	01:26	17:31	Lowedges
4	920 Vehicle Offences	E08000019	01/02/2019	01/02/2019	01:12	07:55	Mosborough
5	924 All Other Theft Offences	E08000017	19/05/2016	19/05/2016	21:07	No record	Heeley
6	916 Other Sexual Offences	E08000017	20/01/2015	21/01/2015	10:04	07:40	High Green
7	912 Homicide	E08000019	07/06/2017	07/06/2017	00:57	06:00	Parson Cross
8	921 Theft from the Person	E08000016	06/10/2015	06/10/2015	16:33	16:33	City Centre
9	916 Other Sexual Offences	E08000016	21/03/2012	21/03/2012	01:26	02:24	High Green
10	917 Robbery of Business Property	E08000018	31/12/2018	31/12/2018	08:09	09:07	Dore
11	921 Theft from the Person	E08000016	07/11/2016	07/11/2016	00:57	02:09	Woodseats
12	924 All Other Theft Offences	E08000016	16/09/2018	16/09/2018	00:43	No record	Totley
13	919 Burglary	E08000018	21/08/2013	21/08/2013	02:52	16:33	Parson Cross
14	923 Shoplifting	E08000018	26/07/2018	26/07/2018	09:21	21:36	Shiregreen
15	923 Shoplifting	E08000018	30/08/2015	30/08/2015	18:00	23:02	Shirecliffe
16	928 Possession of Drugs	E08000016	12/07/2015	12/07/2015	03:21	04:48	Hillsborough
17	920 Vehicle Offences	E08000017	04/12/2011	05/12/2011	18:00	16:19	High Green
18	912 Homicide	E08000018	20/03/2014	20/03/2014	00:57	01:55	Shiregreen
19	912 Homicide	E08000018	13/06/2011	13/06/2011	00:28	06:43	Broomhill
20	917 Robbery of Business Property	E08000017	15/08/2013	15/08/2013	00:43	01:40	Hillsborough
21	919 Burglary	E08000016	15/09/2016	15/09/2016	00:28	01:26	City Centre
22	914 Violence without Injury	E08000017	25/03/2018	25/03/2018	13:55	23:02	High Green
23	922 Bicycle Theft	E08000016	12/11/2012	12/11/2012	00:57	00:57	Shiregreen
24	917 Robbery of Business Property	E08000019	01/07/2011	01/07/2011	07:12	08:24	Ecclesfield
25	918 Robbery of Personal Property	E08000016	15/09/2017	15/09/2017	08:52	09:36	Chapeltown
26	915 Rape	E08000019	27/01/2016	27/01/2016	00:14	02:09	Heeley
27	912 Homicide	E08000018	28/08/2013	28/08/2013	07:12	11:45	Meersbrook
28	926 Arson	E08000019	02/05/2011	02/05/2011	12:28	13:26	Meersbrook
29	921 Theft from the Person	E08000016	17/08/2016	17/08/2016	07:40	No record	Chapeltown
30	914 Violence without Injury	E08000018	13/11/2014	13/11/2014	02:38	16:33	Parson Cross
31	919 Burglary	E08000016	27/09/2013	27/09/2013	14:24	No record	Heeley
32	912 Homicide	E08000016	11/09/2017	11/09/2017	01:12	No record	Shiregreen
33	918 Robbery of Personal Property	E08000019	21/05/2014	21/05/2014	16:33	16:33	Woodseats
34	924 All Other Theft Offences	E08000017	22/08/2018	22/08/2018	00:57	01:26	City Centre
35	916 Other Sexual Offences	E08000016	20/09/2015	20/09/2015	01:26	01:26	Woodseats
36	921 Theft from the Person	E08000016	19/02/2016	19/02/2016	00:28	02:09	Chapeltown
37	914 Violence without Injury	E08000018	18/09/2017	18/09/2017	08:09	08:38	Shiregreen
38	919 Burglary	E08000017	11/03/2016	11/03/2016	10:04	11:02	Mosborough
39	920 Vehicle Offences	E08000019	29/08/2013	30/08/2013	10:48	04:19	Ecclesfield
40	913 Violence with Injury	E08000017	09/11/2014	09/11/2014	21:36	23:16	Mosborough
41	923 Shoplifting	E08000019	01/03/2018	01/03/2018	00:57	01:12	Ecclesfield
42	918 Robbery of Personal Property	E08000018	17/12/2010	17/12/2010	07:12	14:38	Dore
43	925 Criminal Damage	E08000019	14/10/2016	14/10/2016	00:28	01:40	Chapeltown
44	917 Robbery of Business Property	E08000018	18/08/2019	18/08/2019	00:43	01:40	Woodseats
45	925 Criminal Damage	E08000019	28/07/2013	28/07/2013	00:28	22:04	City Centre
46	920 Vehicle Offences	E08000016	21/07/2012	21/07/2012	00:43	No record	City Centre
47	917 Robbery of Business Property	E08000016	09/02/2010	09/02/2010	00:57	02:24	Shirecliffe
48	923 Shoplifting	E08000019	11/02/2016	11/02/2016	00:57	02:09	Ecclesfield
49	928 Possession of Drugs	E08000019	26/09/2019	26/09/2019	07:26	08:24	Hillsborough
50	918 Robbery of Personal Property	E08000017	07/12/2012	07/12/2012	13:26	13:26	Chapeltown
51	919 Burglary	E08000017	01/06/2013	01/06/2013	00:28	02:24	Meersbrook
52	912 Homicide	E08000016	18/08/2013	18/08/2013	01:55	02:52	Lowedges
53	925 Criminal Damage	E08000018	06/10/2019	06/10/2019	01:40	18:00	Parson Cross
54	917 Robbery of Business Property	E08000019	15/09/2010	15/09/2010	01:12	11:45	Mosborough
55	918 Robbery of Personal Property	E08000019	12/10/2013	12/10/2013	00:43	06:28	Chapeltown
56	913 Violence with Injury	E08000019	19/05/2012	20/05/2012	22:48	00:43	Broomhill
57	927 Trafficking of Drugs	E08000019	26/07/2014	26/07/2014	00:57	03:21	Ecclesfield
58	916 Other Sexual Offences	E08000016	15/05/2011	15/05/2011	10:04	10:19	Wisewood
59	925 Criminal Damage	E08000017	15/11/2015	15/11/2015	15:21	16:48	Shiregreen
60	916 Other Sexual Offences	E08000019	15/09/2011	15/09/2011	18:00	18:00	Dore
61	918 Robbery of Personal Property	E08000018	27/10/2011	27/10/2011	01:12	02:52	Wisewood
62	922 Bicycle Theft	E08000016	14/06/2015	15/06/2015	11:45	06:57	Parson Cross
63	925 Criminal Damage	E08000019	13/08/2017	13/08/2017	01:40	02:24	Mosborough
64	924 All Other Theft Offences	E08000018	04/06/2015	04/06/2015	01:40	06:43	Chapeltown
65	914 Violence without Injury	E08000017	01/05/2018	01/05/2018	12:57	No record	Wisewood
66	916 Other Sexual Offences	E08000016	17/06/2018	18/06/2018	01:40	No record	Shirecliffe
67	915 Rape	E08000018	01/03/2019	01/03/2019	00:43	No record	Dore
68	915 Rape	E08000018	17/12/2011	17/12/2011	00:57	23:45	Lowedges
69	912 Homicide	E08000019	08/06/2018	08/06/2018	05:02	06:14	Mosborough
70	927 Trafficking of Drugs	E08000017	19/12/2014	19/12/2014	16:04	17:45	Broomhill
71	918 Robbery of Personal Property	E08000019	02/05/2015	02/05/2015	01:12	01:40	Southey
72	916 Other Sexual Offences	E08000017	03/10/2016	03/10/2016	11:31	16:19	Chapeltown
73	920 Vehicle Offences	E08000017	04/09/2013	04/09/2013	01:12	No record	City Centre
74	923 Shoplifting	E08000016	31/05/2016	01/06/2016	01:12	No record	Totley
75	916 Other Sexual Offences	E08000018	23/02/2011	23/02/2011	00:57	09:07	Broomhill
76	918 Robbery of Personal Property	E08000017	27/05/2018	27/05/2018	07:40	No record	Chapeltown
77	917 Robbery of Business Property	E08000018	14/01/2016	14/01/2016	01:12	12:28	Shirecliffe
78	927 Trafficking of Drugs	E08000016	19/02/2013	19/02/2013	01:26	03:07	Parson Cross
79	918 Robbery of Personal Property	E08000016	09/01/2011	09/01/2011	12:28	13:26	Mosborough
80	922 Bicycle Theft	E08000018	06/07/2015	06/07/2015	00:57	No record	Shiregreen
81	925 Criminal Damage	E08000017	22/04/2018	22/04/2018	01:12	07:40	Shiregreen
82	915 Rape	E08000019	30/04/2017	30/04/2017	06:43	07:40	Lowedges
83	926 Arson	E08000016	16/09/2011	16/09/2011	15:50	15:50	Wisewood
84	920 Vehicle Offences	E08000016	02/07/2010	02/07/2010	14:09	17:45	Mosborough
85	915 Rape	E08000019	21/11/2017	21/11/2017	06:00	06:57	Parson Cross
86	913 Violence with Injury	E08000019	10/11/2017	10/11/2017	01:12	01:26	Woodseats
87	920 Vehicle Offences	E08000018	25/10/2012	25/10/2012	07:26	07:26	Hillsborough
88	921 Theft from the Person	E08000019	13/07/2010	13/07/2010	00:57	18:00	Shirecliffe
89	924 All Other Theft Offences	E08000019	08/06/2018	08/06/2018	01:12	17:45	City Centre
90	916 Other Sexual Offences	E08000017	14/02/2014	15/02/2014	22:48	06:43	Parson Cross
91	913 Violence with Injury	E08000018	30/01/2017	31/01/2017	20:52	No record	Lowedges
92	916 Other Sexual Offences	E08000017	04/04/2017	05/04/2017	22:48	22:19	Dore
93	918 Robbery of Personal Property	E08000017	10/02/2015	10/02/2015	11:31	No record	Shiregreen
94	912 Homicide	E08000018	10/01/2018	10/01/2018	00:28	04:33	Mosborough
95	925 Criminal Damage	E08000016	31/12/2010	31/12/2010	00:14	01:12	Mosborough
96	925 Criminal Damage	E08000018	28/01/2015	28/01/2015	22:04	No record	Totley
97	917 Robbery of Business Property	E08000019	01/07/2016	01/07/2016	01:55	04:19	Shirecliffe
98	914 Violence without Injury	E08000016	03/05/2011	03/05/2011	00:43	02:24	Southey
99	925 Criminal Damage	E08000019	06/05/2019	06/05/2019	00:43	No record	Shiregreen
100	917 Robbery of Business Property	E08000018	09/05/2016	10/05/2016	23:16	09:07	Mosborough
101	927 Trafficking of Drugs	E08000017	13/08/2017	13/08/2017	07:40	08:09	Ecclesfield
102	928 Possession of Drugs	E08000019	28/08/2017	28/08/2017	00:14	06:00	Wisewood
103	927 Trafficking of Drugs	E08000017	09/06/2013	09/06/2013	01:26	02:24	Shiregreen
104	919 Burglary	E08000017	29/09/2010	29/09/2010	16:48	17:31	Totley
105	918 Robbery of Personal Property	E08000019	29/07/2018	29/07/2018	14:52	15:07	City Centre
106	923 Shoplifting	E08000018	12/01/2012	12/01/2012	00:28	01:55	Shirecliffe
107	924 All Other Theft Offences	E08000017	16/10/2016	16/10/2016	00:43	17:16	Chapeltown
108	916 Other Sexual Offences	E08000017	30/05/2019	30/05/2019	00:14	00:43	Parson Cross
109	923 Shoplifting	E08000016	11/12/2018	12/12/2018	09:21	07:26	Meersbrook
110	912 Homicide	E08000018	14/08/2015	14/08/2015	11:45	11:45	Woodseats
111	917 Robbery of Business Property	E08000019	14/03/2013	14/03/2013	00:14	00:14	Totley
112	925 Criminal Damage	E08000018	18/05/2014	18/05/2014	16:19	17:02	Heeley
113	928 Possession of Drugs	E08000019	20/09/2014	20/09/2014	01:26	02:24	Meersbrook
114	921 Theft from the Person	E08000018	11/01/2018	11/01/2018	03:21	16:33	High Green
115	926 Arson	E08000019	21/02/2012	21/02/2012	01:55	02:52	Parson Cross
116	927 Trafficking of Drugs	E08000017	24/01/2016	24/01/2016	01:12	01:55	Meersbrook
117	914 Violence without Injury	E08000016	14/12/2015	14/12/2015	00:14	02:52	Shirecliffe
118	913 Violence with Injury	E08000017	14/06/2016	14/06/2016	10:04	10:04	Meersbrook
119	914 Violence without Injury	E08000018	28/10/2010	28/10/2010	06:43	13:12	Mosborough
120	913 Violence with Injury	E08000017	31/08/2017	31/08/2017	00:28	No record	Parson Cross
121	916 Other Sexual Offences	E08000018	17/01/2016	18/01/2016	01:26	00:28	Southey
122	928 Possession of Drugs	E08000019	31/03/2011	31/03/2011	00:43	17:16	Southey
123	916 Other Sexual Offences	E08000018	26/01/2014	26/01/2014	00:14	12:00	Hillsborough
124	918 Robbery of Personal Property	E08000017	22/10/2011	22/10/2011	12:43	14:24	Shirecliffe
125	912 Homicide	E08000019	15/06/2012	15/06/2012	01:26	01:26	High Green
126	921 Theft from the Person	E08000017	03/02/2012	03/02/2012	00:43	01:55	Woodseats
127	924 All Other Theft Offences	E08000017	16/08/2010	16/08/2010	21:07	21:21	Heeley
128	912 Homicide	E08000016	21/01/2015	21/01/2015	09:07	09:36	Shiregreen
129	921 Theft from the Person	E08000016	01/01/2019	01/01/2019	00:43	00:43	Lowedges
130	925 Criminal Damage	E08000018	30/10/2019	30/10/2019	00:57	02:09	Chapeltown
131	922 Bicycle Theft	E08000019	15/07/2019	15/07/2019	00:43	00:43	Heeley
132	915 Rape	E08000018	10/10/2019	10/10/2019	01:26	20:24	Wisewood
133	916 Other Sexual Offences	E08000017	26/05/2011	26/05/2011	01:26	18:43	Southey
134	926 Arson	E08000019	03/08/2014	03/08/2014	00:28	09:07	Southey
135	928 Possession of Drugs	E08000018	11/09/2012	11/09/2012	14:09	18:57	Mosborough
136	924 All Other Theft Offences	E08000018	17/12/2011	17/12/2011	01:55	17:02	Lowedges
137	917 Robbery of Business Property	E08000017	07/05/2019	07/05/2019	00:43	01:12	High Green
138	925 Criminal Damage	E08000017	18/01/2016	18/01/2016	00:43	01:55	Dore
139	925 Criminal Damage	E08000019	12/12/2012	12/12/2012	00:57	No record	Shiregreen
140	927 Trafficking of Drugs	E08000019	14/12/2018	14/12/2018	01:55	22:33	Chapeltown
141	924 All Other Theft Offences	E08000016	12/12/2012	13/12/2012	10:19	03:36	Wisewood
142	926 Arson	E08000018	07/06/2013	08/06/2013	18:43	16:48	Broomhill
143	923 Shoplifting	E08000018	23/12/2015	23/12/2015	22:19	22:19	Totley
144	917 Robbery of Business Property	E08000018	17/12/2015	17/12/2015	00:43	00:43	Lowedges
145	922 Bicycle Theft	E08000019	13/10/2019	13/10/2019	01:12	04:33	Chapeltown
146	916 Other Sexual Offences	E08000016	15/01/2012	15/01/2012	18:00	18:14	City Centre
147	928 Possession of Drugs	E08000016	24/11/2010	24/11/2010	11:16	No record	Woodseats
148	921 Theft from the Person	E08000017	10/06/2015	10/06/2015	12:14	14:09	High Green
149	921 Theft from the Person	E08000019	22/07/2013	22/07/2013	00:14	00:14	Shiregreen
150	915 Rape	E08000017	17/08/2010	17/08/2010	21:36	22:48	Mosborough
151	916 Other Sexual Offences	E08000018	26/03/2013	26/03/2013	04:04	04:04	Mosborough
152	913 Violence with Injury	E08000018	30/03/2010	30/03/2010	00:28	12:14	Heeley
153	913 Violence with Injury	E08000018	03/10/2017	03/10/2017	14:52	14:52	Shirecliffe
154	928 Possession of Drugs	E08000018	06/11/2013	06/11/2013	00:14	09:36	Lowedges
155	928 Possession of Drugs	E08000019	28/05/2010	29/05/2010	22:04	10:33	Chapeltown
156	925 Criminal Damage	E08000019	05/09/2012	05/09/2012	00:43	00:43	Meersbrook
157	919 Burglary	E08000017	22/06/2013	22/06/2013	13:26	14:24	Shiregreen
158	922 Bicycle Theft	E08000018	17/10/2018	18/10/2018	00:43	00:00	Chapeltown
159	916 Other Sexual Offences	E08000016	17/06/2017	17/06/2017	01:12	02:52	Parson Cross
160	916 Other Sexual Offences	E08000017	21/08/2019	21/08/2019	00:43	00:43	Dore
161	912 Homicide	E08000018	15/11/2013	15/11/2013	20:38	21:36	Mosborough
162	924 All Other Theft Offences	E08000016	25/04/2017	25/04/2017	00:57	No record	Shirecliffe
163	920 Vehicle Offences	E08000017	25/04/2014	25/04/2014	08:38	09:07	Dore
164	928 Possession of Drugs	E08000019	28/12/2015	28/12/2015	01:40	03:07	Hillsborough
165	914 Violence without Injury	E08000016	17/07/2012	17/07/2012	01:55	10:19	Parson Cross
166	925 Criminal Damage	E08000018	18/04/2013	18/04/2013	23:02	23:02	Lowedges
167	912 Homicide	E08000018	23/04/2013	23/04/2013	02:24	02:24	Dore
168	916 Other Sexual Offences	E08000016	20/04/2015	20/04/2015	20:09	20:09	Mosborough
169	923 Shoplifting	E08000019	15/12/2017	16/12/2017	16:33	04:33	Shiregreen
170	923 Shoplifting	E08000016	14/08/2017	15/08/2017	14:38	No record	Heeley
171	918 Robbery of Personal Property	E08000017	31/08/2014	31/08/2014	00:28	03:36	Chapeltown
172	928 Possession of Drugs	E08000016	03/09/2013	03/09/2013	10:48	10:48	Ecclesfield
173	926 Arson	E08000018	26/09/2013	26/09/2013	07:40	13:12	Wisewood
174	926 Arson	E08000019	15/01/2012	15/01/2012	14:52	16:33	Woodseats
175	926 Arson	E08000017	14/12/2012	15/12/2012	18:43	05:45	Meersbrook
176	919 Burglary	E08000017	25/01/2014	25/01/2014	03:36	04:04	Dore
177	920 Vehicle Offences	E08000018	03/02/2018	03/02/2018	01:12	15:07	Parson Cross
178	921 Theft from the Person	E08000018	05/02/2011	05/02/2011	00:28	No record	Hillsborough
179	913 Violence with Injury	E08000017	08/07/2017	09/07/2017	20:09	09:36	Shiregreen
180	918 Robbery of Personal Property	E08000018	17/02/2019	17/02/2019	00:43	No record	Shirecliffe
181	923 Shoplifting	E08000017	02/09/2019	02/09/2019	01:40	02:09	Woodseats
182	918 Robbery of Personal Property	E08000016	10/04/2013	10/04/2013	11:31	11:31	Parson Cross
183	922 Bicycle Theft	E08000016	20/08/2018	20/08/2018	01:40	03:07	Meersbrook
184	927 Trafficking of Drugs	E08000017	22/01/2011	22/01/2011	10:04	No record	High Green
185	921 Theft from the Person	E08000019	17/12/2013	17/12/2013	00:57	07:55	Parson Cross
186	917 Robbery of Business Property	E08000017	13/08/2014	13/08/2014	01:12	18:28	Dore
187	912 Homicide	E08000017	16/06/2019	16/06/2019	08:52	08:52	Mosborough
188	922 Bicycle Theft	E08000017	05/02/2014	05/02/2014	00:57	05:45	Dore
189	916 Other Sexual Offences	E08000018	01/03/2012	01/03/2012	01:12	03:21	Hillsborough
190	915 Rape	E08000018	02/04/2016	02/04/2016	01:40	10:19	Mosborough
191	927 Trafficking of Drugs	E08000017	07/10/2011	07/10/2011	06:14	07:12	Hillsborough
192	926 Arson	E08000017	23/09/2011	23/09/2011	01:26	02:38	Totley
193	927 Trafficking of Drugs	E08000017	20/07/2017	20/07/2017	00:28	01:26	High Green
194	914 Violence without Injury	E08000018	28/02/2018	28/02/2018	00:28	11:31	Chapeltown
195	928 Possession of Drugs	E08000016	14/10/2019	14/10/2019	04:33	No record	Shiregreen
196	923 Shoplifting	E08000017	22/06/2012	22/06/2012	01:55	03:50	Shirecliffe
197	925 Criminal Damage	E08000016	08/08/2014	08/08/2014	00:14	00:57	Broomhill
198	927 Trafficking of Drugs	E08000018	18/11/2012	18/11/2012	00:14	01:12	Shirecliffe
199	926 Arson	E08000019	05/10/2016	05/10/2016	05:31	10:04	High Green
200	928 Possession of Drugs	E08000019	28/11/2011	28/11/2011	04:33	No record	Dore
201	919 Burglary	E08000019	15/10/2018	15/10/2018	17:16	17:16	Totley
202	925 Criminal Damage	E08000019	06/03/2019	06/03/2019	01:55	12:43	Parson Cross
203	917 Robbery of Business Property	E08000016	15/01/2013	16/01/2013	13:40	09:36	Ecclesfield
204	926 Arson	E08000016	06/01/2017	06/01/2017	01:12	21:21	Lowedges
205	912 Homicide	E08000016	23/06/2016	23/06/2016	22:19	22:33	Dore
206	914 Violence without Injury	E08000019	20/06/2015	20/06/2015	01:55	13:55	Totley
207	923 Shoplifting	E08000017	25/02/2015	25/02/2015	13:26	14:24	City Centre
208	925 Criminal Damage	E08000017	15/03/2013	16/03/2013	12:00	03:07	Heeley
209	924 All Other Theft Offences	E08000016	21/06/2016	21/06/2016	09:50	16:19	Southey
210	913 Violence with Injury	E08000017	01/05/2014	01/05/2014	05:31	06:28	Heeley
211	914 Violence without Injury	E08000016	27/08/2012	27/08/2012	02:09	04:04	Ecclesfield
212	927 Trafficking of Drugs	E08000019	20/02/2019	20/02/2019	00:14	00:14	Woodseats
213	926 Arson	E08000018	14/08/2016	14/08/2016	02:38	23:16	Chapeltown
214	924 All Other Theft Offences	E08000017	07/12/2013	07/12/2013	14:38	16:19	Mosborough
215	926 Arson	E08000019	10/07/2012	10/07/2012	18:00	21:21	Chapeltown
216	919 Burglary	E08000018	21/09/2011	21/09/2011	16:48	18:00	Southey
217	914 Violence without Injury	E08000018	23/12/2011	23/12/2011	01:55	02:52	Meersbrook
218	925 Criminal Damage	E08000016	02/10/2016	02/10/2016	11:31	12:43	Meersbrook
219	913 Violence with Injury	E08000017	18/10/2019	18/10/2019	03:50	05:02	Mosborough
220	915 Rape	E08000019	11/12/2012	11/12/2012	01:26	02:24	Shiregreen
221	913 Violence with Injury	E08000017	17/01/2014	18/01/2014	15:07	09:36	Meersbrook
222	916 Other Sexual Offences	E08000018	09/07/2011	09/07/2011	22:19	23:45	Woodseats
223	916 Other Sexual Offences	E08000019	28/02/2011	28/02/2011	07:55	15:07	Chapeltown
224	912 Homicide	E08000017	16/12/2013	16/12/2013	00:57	No record	Broomhill
225	922 Bicycle Theft	E08000019	05/03/2014	05/03/2014	02:24	02:24	High Green
226	917 Robbery of Business Property	E08000019	01/03/2014	01/03/2014	07:12	No record	Woodseats
227	921 Theft from the Person	E08000019	09/06/2012	09/06/2012	12:00	18:14	Wisewood
228	915 Rape	E08000016	21/04/2017	21/04/2017	18:57	19:12	Shirecliffe
229	919 Burglary	E08000017	21/10/2019	21/10/2019	13:26	19:55	Shiregreen
230	928 Possession of Drugs	E08000019	21/01/2011	21/01/2011	07:40	08:09	Shiregreen
231	923 Shoplifting	E08000018	09/11/2015	10/11/2015	15:50	12:28	Meersbrook
232	926 Arson	E08000017	08/01/2013	08/01/2013	10:04	10:04	Parson Cross
233	912 Homicide	E08000016	13/02/2016	13/02/2016	17:02	18:43	Ecclesfield
234	924 All Other Theft Offences	E08000018	09/01/2017	09/01/2017	00:43	04:04	Hillsborough
235	915 Rape	E08000018	17/06/2015	18/06/2015	06:00	02:09	Heeley
236	914 Violence without Injury	E08000019	18/10/2014	18/10/2014	01:26	16:33	Mosborough
237	917 Robbery of Business Property	E08000018	27/10/2010	27/10/2010	16:04	17:16	Shiregreen
238	927 Trafficking of Drugs	E08000016	18/09/2015	18/09/2015	01:12	08:24	Hillsborough
239	925 Criminal Damage	E08000016	22/10/2010	22/10/2010	00:57	02:24	Dore
240	918 Robbery of Personal Property	E08000019	30/10/2018	31/10/2018	00:57	00:00	Heeley
241	914 Violence without Injury	E08000018	21/03/2019	22/03/2019	23:16	20:52	High Green
242	925 Criminal Damage	E08000018	30/05/2015	31/05/2015	00:57	00:28	Woodseats
243	918 Robbery of Personal Property	E08000017	07/12/2013	08/12/2013	09:07	No record	Meersbrook
244	922 Bicycle Theft	E08000017	11/06/2017	11/06/2017	17:31	20:52	Heeley
245	914 Violence without Injury	E08000019	09/10/2017	09/10/2017	00:43	00:43	City Centre
246	928 Possession of Drugs	E08000017	16/02/2016	17/02/2016	20:52	05:31	Woodseats
247	914 Violence without Injury	E08000019	20/11/2016	21/11/2016	22:48	01:55	Parson Cross
248	917 Robbery of Business Property	E08000019	31/03/2016	31/03/2016	03:07	04:04	Mosborough
249	923 Shoplifting	E08000019	16/01/2018	16/01/2018	00:57	No record	Broomhill
250	916 Other Sexual Offences	E08000016	13/04/2016	13/04/2016	01:26	03:21	Dore
251	926 Arson	E08000017	14/12/2010	14/12/2010	00:43	01:55	Southey
252	915 Rape	E08000018	18/08/2010	18/08/2010	07:26	13:40	Meersbrook
253	920 Vehicle Offences	E08000017	10/01/2016	10/01/2016	13:26	No record	Shiregreen
254	925 Criminal Damage	E08000019	03/02/2016	03/02/2016	01:40	01:40	Wisewood
255	921 Theft from the Person	E08000016	15/04/2018	15/04/2018	00:28	00:43	Broomhill
256	928 Possession of Drugs	E08000018	16/12/2018	16/12/2018	17:45	18:57	High Green
257	917 Robbery of Business Property	E08000017	01/07/2015	01/07/2015	00:28	00:57	Parson Cross
258	912 Homicide	E08000017	09/10/2010	09/10/2010	05:02	No record	Woodseats
259	923 Shoplifting	E08000018	20/04/2016	21/04/2016	09:21	05:16	Hillsborough
260	924 All Other Theft Offences	E08000016	12/08/2019	12/08/2019	01:40	13:55	Broomhill
261	927 Trafficking of Drugs	E08000017	17/08/2013	17/08/2013	07:12	No record	Wisewood
262	923 Shoplifting	E08000016	18/12/2010	19/12/2010	16:04	01:40	Shirecliffe
263	915 Rape	E08000017	09/07/2018	10/07/2018	23:45	00:43	Southey
264	913 Violence with Injury	E08000019	03/09/2015	03/09/2015	00:57	No record	Mosborough
265	920 Vehicle Offences	E08000019	26/06/2012	26/06/2012	06:00	07:12	Ecclesfield
266	926 Arson	E08000018	18/02/2015	18/02/2015	01:26	10:04	Wisewood
267	919 Burglary	E08000019	02/10/2014	02/10/2014	00:28	01:26	Broomhill
268	920 Vehicle Offences	E08000018	19/11/2016	19/11/2016	00:43	01:40	Woodseats
269	926 Arson	E08000017	16/05/2011	16/05/2011	00:57	01:55	Ecclesfield
270	928 Possession of Drugs	E08000017	21/02/2017	21/02/2017	00:28	01:12	City Centre
271	926 Arson	E08000017	08/07/2018	08/07/2018	00:57	17:45	City Centre
272	928 Possession of Drugs	E08000019	13/06/2015	13/06/2015	22:19	22:19	Woodseats
273	912 Homicide	E08000017	24/12/2011	24/12/2011	08:24	09:50	Shirecliffe
274	924 All Other Theft Offences	E08000018	07/04/2014	07/04/2014	01:12	12:00	Broomhill
275	926 Arson	E08000017	24/09/2018	25/09/2018	13:40	11:02	Ecclesfield
276	918 Robbery of Personal Property	E08000017	02/06/2011	02/06/2011	01:40	04:19	Chapeltown
277	913 Violence with Injury	E08000017	03/09/2010	03/09/2010	03:21	04:33	Dore
278	920 Vehicle Offences	E08000018	18/08/2019	18/08/2019	00:57	11:16	Parson Cross
279	912 Homicide	E08000019	24/02/2015	25/02/2015	22:48	17:16	Ecclesfield
280	920 Vehicle Offences	E08000018	08/07/2011	08/07/2011	04:04	05:02	Southey
281	925 Criminal Damage	E08000018	29/09/2018	29/09/2018	06:28	12:00	Ecclesfield
282	923 Shoplifting	E08000016	12/07/2012	12/07/2012	03:21	04:48	Parson Cross
283	928 Possession of Drugs	E08000019	22/08/2015	22/08/2015	01:12	01:55	Woodseats
284	926 Arson	E08000019	14/05/2013	14/05/2013	09:21	12:00	Heeley
285	925 Criminal Damage	E08000018	24/06/2012	24/06/2012	01:55	03:07	Chapeltown
286	915 Rape	E08000016	23/06/2015	23/06/2015	17:16	No record	Heeley
287	926 Arson	E08000019	26/07/2011	26/07/2011	05:16	06:00	Totley
288	925 Criminal Damage	E08000016	09/12/2015	09/12/2015	00:43	14:09	Broomhill
289	925 Criminal Damage	E08000017	07/10/2012	08/10/2012	21:36	01:40	Lowedges
290	917 Robbery of Business Property	E08000018	06/07/2011	06/07/2011	01:12	No record	Ecclesfield
291	916 Other Sexual Offences	E08000017	09/04/2017	09/04/2017	00:14	No record	Chapeltown
292	925 Criminal Damage	E08000019	07/03/2011	07/03/2011	00:57	02:38	Ecclesfield
293	923 Shoplifting	E08000016	25/09/2011	25/09/2011	06:14	06:43	Wisewood
294	919 Burglary	E08000017	25/12/2013	26/12/2013	23:02	19:26	Heeley
295	918 Robbery of Personal Property	E08000019	18/02/2013	18/02/2013	08:52	20:24	Ecclesfield
296	927 Trafficking of Drugs	E08000017	28/02/2014	28/02/2014	02:52	02:52	Ecclesfield
297	917 Robbery of Business Property	E08000019	11/12/2017	12/12/2017	06:14	04:19	Parson Cross
298	922 Bicycle Theft	E08000019	30/01/2014	30/01/2014	10:48	11:31	Parson Cross
299	925 Criminal Damage	E08000017	11/12/2016	11/12/2016	08:52	21:50	Broomhill
300	912 Homicide	E08000016	20/05/2019	20/05/2019	00:28	01:55	Totley
301	920 Vehicle Offences	E08000017	12/01/2014	12/01/2014	12:14	No record	Meersbrook
302	913 Violence with Injury	E08000018	23/10/2013	23/10/2013	06:28	06:28	Parson Cross
303	914 Violence without Injury	E08000016	16/10/2013	16/10/2013	20:09	21:21	Dore
304	924 All Other Theft Offences	E08000016	26/03/2015	27/03/2015	16:19	No record	City Centre
305	926 Arson	E08000017	28/04/2013	28/04/2013	01:12	01:12	Lowedges
306	925 Criminal Damage	E08000019	30/06/2018	30/06/2018	00:14	01:26	Mosborough
307	915 Rape	E08000019	05/08/2011	05/08/2011	02:52	No record	Mosborough
308	912 Homicide	E08000017	28/11/2013	28/11/2013	01:26	No record	Mosborough
309	923 Shoplifting	E08000019	18/07/2017	19/07/2017	20:24	12:57	Lowedges
310	924 All Other Theft Offences	E08000016	06/08/2010	06/08/2010	10:33	10:33	Shirecliffe
311	924 All Other Theft Offences	E08000019	13/10/2015	13/10/2015	00:28	01:26	Chapeltown
312	913 Violence with Injury	E08000018	22/01/2017	22/01/2017	05:02	06:00	Ecclesfield
313	921 Theft from the Person	E08000017	23/04/2019	23/04/2019	00:57	01:12	Parson Cross
314	912 Homicide	E08000016	04/08/2014	04/08/2014	00:43	00:43	Meersbrook
315	915 Rape	E08000018	14/06/2014	14/06/2014	01:26	02:38	Hillsborough
316	919 Burglary	E08000016	03/11/2011	04/11/2011	15:50	14:38	City Centre
317	912 Homicide	E08000016	30/11/2010	30/11/2010	15:50	No record	Southey
318	913 Violence with Injury	E08000019	23/10/2018	23/10/2018	10:04	11:16	Shirecliffe
319	919 Burglary	E08000016	30/06/2018	30/06/2018	00:57	01:55	Shirecliffe
320	928 Possession of Drugs	E08000018	03/05/2011	03/05/2011	03:36	04:48	Heeley
321	925 Criminal Damage	E08000019	03/04/2017	03/04/2017	00:14	17:02	Ecclesfield
322	915 Rape	E08000017	27/09/2014	27/09/2014	00:43	00:43	Woodseats
323	920 Vehicle Offences	E08000016	04/11/2015	04/11/2015	00:28	15:36	Hillsborough
324	919 Burglary	E08000018	02/07/2017	02/07/2017	00:28	No record	Broomhill
325	926 Arson	E08000019	20/02/2016	20/02/2016	00:57	10:19	Parson Cross
326	919 Burglary	E08000018	28/08/2016	28/08/2016	00:57	02:52	Chapeltown
327	916 Other Sexual Offences	E08000018	06/07/2011	06/07/2011	00:43	00:43	Shirecliffe
328	918 Robbery of Personal Property	E08000017	26/02/2017	26/02/2017	00:57	00:57	City Centre
329	924 All Other Theft Offences	E08000016	05/03/2013	05/03/2013	01:26	03:07	Ecclesfield
330	915 Rape	E08000019	16/11/2019	16/11/2019	00:43	01:12	High Green
331	920 Vehicle Offences	E08000016	13/11/2014	13/11/2014	01:40	20:09	Heeley
332	921 Theft from the Person	E08000016	05/06/2012	05/06/2012	00:57	02:09	Shiregreen
333	927 Trafficking of Drugs	E08000017	18/10/2014	19/10/2014	10:33	00:14	Broomhill
334	921 Theft from the Person	E08000016	06/08/2013	06/08/2013	00:14	01:12	High Green
335	914 Violence without Injury	E08000016	16/10/2015	16/10/2015	01:26	11:31	Wisewood
336	922 Bicycle Theft	E08000018	12/04/2015	12/04/2015	00:28	01:40	Dore
337	916 Other Sexual Offences	E08000019	28/07/2017	28/07/2017	19:26	22:48	Heeley
338	920 Vehicle Offences	E08000017	03/06/2011	04/06/2011	17:31	09:21	Broomhill
339	924 All Other Theft Offences	E08000016	18/04/2019	18/04/2019	00:57	02:24	Lowedges
340	921 Theft from the Person	E08000017	15/11/2015	15/11/2015	01:12	01:12	Totley
341	927 Trafficking of Drugs	E08000016	09/10/2018	09/10/2018	00:57	02:09	Southey
342	913 Violence with Injury	E08000017	13/10/2017	14/10/2017	19:55	No record	Shirecliffe
343	923 Shoplifting	E08000019	08/03/2016	08/03/2016	00:57	01:55	Woodseats
344	921 Theft from the Person	E08000018	13/05/2014	13/05/2014	01:26	02:24	Wisewood
345	912 Homicide	E08000017	04/07/2013	04/07/2013	16:04	17:31	Shiregreen
346	922 Bicycle Theft	E08000018	22/02/2012	22/02/2012	16:19	17:16	Dore
347	919 Burglary	E08000016	29/03/2019	29/03/2019	14:38	14:38	Southey
348	917 Robbery of Business Property	E08000016	21/08/2018	21/08/2018	00:43	16:33	High Green
349	917 Robbery of Business Property	E08000018	09/03/2014	10/03/2014	23:45	00:28	Heeley
350	926 Arson	E08000019	15/03/2010	15/03/2010	00:28	01:40	Lowedges
351	918 Robbery of Personal Property	E08000017	14/10/2011	15/10/2011	15:21	01:55	Broomhill
352	925 Criminal Damage	E08000019	06/01/2014	06/01/2014	00:14	03:07	Parson Cross
353	922 Bicycle Theft	E08000019	03/04/2015	03/04/2015	00:43	02:24	Shirecliffe
354	921 Theft from the Person	E08000018	04/03/2019	04/03/2019	00:28	01:26	Woodseats
355	913 Violence with Injury	E08000017	27/03/2019	27/03/2019	08:52	10:19	Woodseats
356	912 Homicide	E08000018	24/05/2010	24/05/2010	00:43	00:43	Meersbrook
357	917 Robbery of Business Property	E08000019	02/04/2016	02/04/2016	19:40	No record	Heeley
358	914 Violence without Injury	E08000018	04/06/2015	04/06/2015	01:26	01:40	Mosborough
359	922 Bicycle Theft	E08000019	14/08/2014	15/08/2014	01:40	00:43	Ecclesfield
360	927 Trafficking of Drugs	E08000018	15/11/2014	15/11/2014	11:02	16:04	Southey
361	921 Theft from the Person	E08000016	29/01/2012	29/01/2012	19:55	No record	Heeley
362	922 Bicycle Theft	E08000018	16/03/2019	16/03/2019	16:33	No record	Meersbrook
363	915 Rape	E08000016	12/11/2013	12/11/2013	14:52	No record	Lowedges
364	913 Violence with Injury	E08000017	24/09/2011	24/09/2011	01:12	01:26	Ecclesfield
365	925 Criminal Damage	E08000018	23/12/2011	23/12/2011	00:57	12:43	Southey
366	925 Criminal Damage	E08000019	21/08/2011	21/08/2011	00:14	00:14	City Centre
367	920 Vehicle Offences	E08000019	28/02/2014	28/02/2014	08:38	No record	Dore
368	927 Trafficking of Drugs	E08000018	01/11/2012	01/11/2012	01:26	No record	Meersbrook
369	926 Arson	E08000018	08/01/2012	08/01/2012	09:36	10:33	Shiregreen
370	914 Violence without Injury	E08000018	30/10/2014	30/10/2014	12:57	13:40	High Green
371	927 Trafficking of Drugs	E08000017	09/06/2014	09/06/2014	00:28	00:28	High Green
372	924 All Other Theft Offences	E08000018	26/05/2019	26/05/2019	00:14	No record	High Green
373	921 Theft from the Person	E08000019	23/04/2012	23/04/2012	01:26	02:09	Shiregreen
374	915 Rape	E08000018	12/05/2010	12/05/2010	00:43	02:09	Meersbrook
375	919 Burglary	E08000019	25/02/2014	25/02/2014	01:55	03:07	Parson Cross
376	913 Violence with Injury	E08000018	03/10/2013	03/10/2013	12:00	16:33	Heeley
377	916 Other Sexual Offences	E08000016	20/03/2014	20/03/2014	03:50	No record	City Centre
378	928 Possession of Drugs	E08000019	20/02/2017	20/02/2017	21:36	22:04	Parson Cross
379	924 All Other Theft Offences	E08000017	31/05/2017	31/05/2017	01:26	02:52	Meersbrook
380	925 Criminal Damage	E08000018	10/12/2011	10/12/2011	00:57	02:38	Parson Cross
381	919 Burglary	E08000017	14/12/2014	14/12/2014	09:21	17:02	Ecclesfield
382	926 Arson	E08000017	23/07/2010	23/07/2010	04:19	05:02	Woodseats
383	919 Burglary	E08000018	01/10/2010	01/10/2010	01:26	07:26	Woodseats
384	913 Violence with Injury	E08000018	19/04/2017	19/04/2017	05:45	No record	Shiregreen
385	923 Shoplifting	E08000018	15/10/2014	15/10/2014	01:55	05:31	Lowedges
386	912 Homicide	E08000016	16/08/2017	16/08/2017	16:48	No record	Broomhill
387	915 Rape	E08000018	25/11/2018	26/11/2018	22:19	02:52	Totley
388	927 Trafficking of Drugs	E08000017	13/06/2016	13/06/2016	13:40	15:07	High Green
389	924 All Other Theft Offences	E08000018	03/01/2014	04/01/2014	07:55	05:16	Hillsborough
390	927 Trafficking of Drugs	E08000016	28/05/2017	28/05/2017	07:40	09:21	High Green
391	926 Arson	E08000019	19/09/2018	19/09/2018	00:57	09:07	Shiregreen
392	920 Vehicle Offences	E08000019	02/08/2018	02/08/2018	01:26	01:55	Mosborough
393	928 Possession of Drugs	E08000017	18/02/2018	18/02/2018	00:43	18:28	City Centre
394	923 Shoplifting	E08000018	12/08/2012	12/08/2012	00:28	No record	Wisewood
395	928 Possession of Drugs	E08000018	16/08/2016	16/08/2016	08:38	20:38	Chapeltown
396	914 Violence without Injury	E08000018	10/04/2013	10/04/2013	19:26	20:38	Parson Cross
397	926 Arson	E08000018	25/11/2016	25/11/2016	01:12	01:12	High Green
398	926 Arson	E08000018	19/07/2016	19/07/2016	00:43	00:43	Mosborough
399	914 Violence without Injury	E08000018	15/07/2015	15/07/2015	01:26	01:26	Shirecliffe
400	928 Possession of Drugs	E08000016	04/12/2014	04/12/2014	14:38	15:21	Mosborough
401	922 Bicycle Theft	E08000018	26/04/2015	27/04/2015	15:21	08:38	Southey
402	914 Violence without Injury	E08000018	23/09/2013	23/09/2013	01:40	01:40	Lowedges
403	920 Vehicle Offences	E08000016	04/08/2015	04/08/2015	00:57	05:45	High Green
404	922 Bicycle Theft	E08000018	06/02/2010	06/02/2010	20:38	22:19	Heeley
405	914 Violence without Injury	E08000019	26/01/2011	26/01/2011	00:28	04:33	Ecclesfield
406	923 Shoplifting	E08000016	31/03/2013	31/03/2013	00:14	01:12	Mosborough
407	925 Criminal Damage	E08000017	16/06/2016	16/06/2016	00:57	03:07	Heeley
408	917 Robbery of Business Property	E08000019	27/04/2018	27/04/2018	00:14	06:57	Shiregreen
409	922 Bicycle Theft	E08000019	28/11/2016	29/11/2016	14:24	08:24	Lowedges
410	922 Bicycle Theft	E08000018	04/12/2014	04/12/2014	00:14	14:24	Lowedges
411	919 Burglary	E08000018	08/12/2013	08/12/2013	01:40	13:40	Totley
412	912 Homicide	E08000018	27/08/2013	27/08/2013	00:43	No record	Woodseats
413	913 Violence with Injury	E08000019	17/10/2019	17/10/2019	01:40	14:24	Broomhill
414	924 All Other Theft Offences	E08000019	11/08/2016	12/08/2016	19:55	13:55	Chapeltown
415	919 Burglary	E08000018	08/08/2012	08/08/2012	04:19	05:02	Southey
416	922 Bicycle Theft	E08000019	11/03/2010	11/03/2010	00:43	01:40	Dore
417	912 Homicide	E08000016	11/06/2014	11/06/2014	15:07	15:50	Ecclesfield
418	916 Other Sexual Offences	E08000018	22/11/2012	23/11/2012	10:04	02:24	City Centre
419	919 Burglary	E08000018	28/08/2016	28/08/2016	01:26	01:26	Woodseats
420	926 Arson	E08000019	11/04/2017	11/04/2017	03:21	11:02	Hillsborough
421	913 Violence with Injury	E08000018	16/01/2012	16/01/2012	01:26	02:09	Chapeltown
422	925 Criminal Damage	E08000017	29/03/2010	29/03/2010	06:57	22:33	Dore
423	921 Theft from the Person	E08000018	10/06/2016	10/06/2016	15:21	20:52	Meersbrook
424	927 Trafficking of Drugs	E08000017	19/06/2012	19/06/2012	01:12	01:55	Heeley
425	919 Burglary	E08000016	27/07/2017	27/07/2017	10:19	11:16	Dore
426	915 Rape	E08000016	11/03/2019	12/03/2019	11:16	10:04	Broomhill
427	924 All Other Theft Offences	E08000018	24/03/2017	24/03/2017	00:43	01:26	Meersbrook
428	912 Homicide	E08000017	12/08/2016	12/08/2016	00:43	11:31	City Centre
429	915 Rape	E08000017	01/06/2015	01/06/2015	00:28	13:26	Mosborough
430	920 Vehicle Offences	E08000019	12/10/2015	12/10/2015	00:57	No record	Mosborough
431	912 Homicide	E08000019	26/02/2018	26/02/2018	05:16	05:16	Shiregreen
432	926 Arson	E08000018	05/03/2014	05/03/2014	00:57	03:36	Ecclesfield
433	928 Possession of Drugs	E08000018	03/06/2018	03/06/2018	01:26	No record	Mosborough
434	921 Theft from the Person	E08000017	30/11/2016	30/11/2016	00:57	00:57	City Centre
435	918 Robbery of Personal Property	E08000018	08/09/2018	08/09/2018	00:14	00:28	Chapeltown
436	923 Shoplifting	E08000018	17/02/2011	17/02/2011	07:40	09:21	High Green
437	916 Other Sexual Offences	E08000019	25/06/2018	25/06/2018	04:33	06:00	Shirecliffe
438	923 Shoplifting	E08000018	19/07/2012	19/07/2012	21:50	23:45	Ecclesfield
439	913 Violence with Injury	E08000018	01/04/2014	01/04/2014	00:57	09:36	Heeley
440	924 All Other Theft Offences	E08000018	26/05/2019	26/05/2019	07:55	08:38	Totley
441	912 Homicide	E08000018	20/07/2013	20/07/2013	00:57	03:50	Mosborough
442	926 Arson	E08000016	26/07/2017	26/07/2017	00:28	12:57	Wisewood
443	916 Other Sexual Offences	E08000019	13/05/2016	13/05/2016	05:02	10:19	Broomhill
444	920 Vehicle Offences	E08000016	20/06/2018	21/06/2018	06:00	00:14	Ecclesfield
445	922 Bicycle Theft	E08000017	18/06/2010	18/06/2010	12:00	22:33	Totley
446	928 Possession of Drugs	E08000018	16/08/2016	16/08/2016	00:43	No record	High Green
447	924 All Other Theft Offences	E08000019	12/04/2015	12/04/2015	00:43	19:55	Dore
448	914 Violence without Injury	E08000016	04/05/2016	04/05/2016	01:12	01:12	High Green
449	912 Homicide	E08000018	10/05/2019	10/05/2019	16:48	No record	Heeley
450	922 Bicycle Theft	E08000019	21/06/2015	21/06/2015	01:40	02:38	Ecclesfield
451	912 Homicide	E08000018	07/03/2013	08/03/2013	01:40	00:00	Chapeltown
452	912 Homicide	E08000016	23/05/2018	23/05/2018	00:57	00:57	Lowedges
453	913 Violence with Injury	E08000019	16/02/2010	16/02/2010	00:57	02:52	Heeley
454	923 Shoplifting	E08000019	11/02/2011	11/02/2011	00:28	20:24	Shiregreen
455	914 Violence without Injury	E08000018	12/01/2017	12/01/2017	13:12	18:57	Mosborough
456	920 Vehicle Offences	E08000018	27/04/2017	27/04/2017	05:31	05:45	Dore
457	927 Trafficking of Drugs	E08000016	09/07/2012	10/07/2012	01:12	00:57	Wisewood
458	916 Other Sexual Offences	E08000016	16/11/2017	16/11/2017	02:52	04:19	Heeley
459	912 Homicide	E08000019	08/11/2018	08/11/2018	01:40	19:26	Ecclesfield
460	927 Trafficking of Drugs	E08000018	14/05/2013	14/05/2013	07:55	09:21	Mosborough
461	927 Trafficking of Drugs	E08000019	27/11/2015	27/11/2015	01:26	02:24	Shirecliffe
462	925 Criminal Damage	E08000019	13/07/2017	13/07/2017	00:57	01:55	City Centre
463	925 Criminal Damage	E08000017	04/01/2013	04/01/2013	21:07	No record	Shiregreen
464	912 Homicide	E08000017	13/02/2019	13/02/2019	03:36	No record	Woodseats
465	914 Violence without Injury	E08000017	22/08/2012	22/08/2012	06:57	07:55	Parson Cross
466	915 Rape	E08000018	02/07/2019	02/07/2019	01:40	02:09	Wisewood
467	912 Homicide	E08000016	05/03/2015	05/03/2015	00:28	No record	Mosborough
468	921 Theft from the Person	E08000019	27/09/2015	27/09/2015	00:57	01:26	Mosborough
469	927 Trafficking of Drugs	E08000017	27/03/2017	27/03/2017	00:57	No record	Mosborough
470	925 Criminal Damage	E08000019	04/06/2015	04/06/2015	04:48	No record	Meersbrook
471	920 Vehicle Offences	E08000018	23/02/2014	24/02/2014	23:16	10:33	Dore
472	920 Vehicle Offences	E08000019	14/09/2016	14/09/2016	01:12	07:40	High Green
473	920 Vehicle Offences	E08000019	12/01/2019	12/01/2019	00:28	00:57	Mosborough
474	918 Robbery of Personal Property	E08000016	23/12/2013	23/12/2013	00:43	11:31	Shirecliffe
475	922 Bicycle Theft	E08000018	11/03/2017	11/03/2017	05:31	06:43	City Centre
476	916 Other Sexual Offences	E08000019	10/07/2013	10/07/2013	00:28	00:57	City Centre
477	926 Arson	E08000018	04/02/2013	04/02/2013	10:04	18:00	Southey
478	922 Bicycle Theft	E08000017	28/09/2019	28/09/2019	06:00	06:00	Chapeltown
479	920 Vehicle Offences	E08000018	25/10/2013	26/10/2013	09:36	03:07	Broomhill
480	923 Shoplifting	E08000019	10/05/2019	10/05/2019	06:14	06:28	Chapeltown
481	912 Homicide	E08000016	19/06/2018	19/06/2018	13:40	13:40	Broomhill
482	927 Trafficking of Drugs	E08000019	28/03/2012	28/03/2012	00:43	01:26	City Centre
483	912 Homicide	E08000018	17/06/2017	17/06/2017	08:38	09:07	Totley
484	920 Vehicle Offences	E08000017	19/08/2017	19/08/2017	01:12	15:50	Totley
485	913 Violence with Injury	E08000019	23/12/2016	23/12/2016	00:14	01:55	Mosborough
486	925 Criminal Damage	E08000019	22/07/2011	22/07/2011	10:19	11:16	City Centre
487	924 All Other Theft Offences	E08000017	24/03/2012	24/03/2012	01:40	01:40	Woodseats
488	928 Possession of Drugs	E08000019	21/07/2017	22/07/2017	03:36	02:24	Chapeltown
489	919 Burglary	E08000018	26/03/2013	26/03/2013	14:24	16:19	Shiregreen
490	926 Arson	E08000018	10/10/2016	10/10/2016	07:55	14:24	Dore
491	927 Trafficking of Drugs	E08000016	10/09/2011	10/09/2011	12:57	12:57	Hillsborough
492	919 Burglary	E08000016	31/10/2018	31/10/2018	00:28	14:24	Woodseats
493	927 Trafficking of Drugs	E08000017	08/03/2018	08/03/2018	01:12	08:24	Parson Cross
494	914 Violence without Injury	E08000017	17/05/2010	18/05/2010	09:36	No record	Broomhill
495	928 Possession of Drugs	E08000018	20/08/2013	21/08/2013	23:16	00:57	Shirecliffe
496	928 Possession of Drugs	E08000019	02/03/2014	02/03/2014	20:52	21:50	Parson Cross
497	923 Shoplifting	E08000016	14/05/2014	14/05/2014	12:43	No record	Totley
498	921 Theft from the Person	E08000016	12/04/2010	12/04/2010	09:36	10:04	City Centre
499	915 Rape	E08000016	26/08/2015	26/08/2015	16:04	No record	Lowedges
500	922 Bicycle Theft	E08000018	09/12/2014	09/12/2014	01:40	02:52	Shirecliffe
501	912 Homicide	E08000016	01/03/2011	01/03/2011	00:57	20:24	Hillsborough
502	920 Vehicle Offences	E08000018	27/01/2013	27/01/2013	00:57	14:09	City Centre
503	926 Arson	E08000017	03/12/2012	03/12/2012	01:40	10:04	Lowedges
504	923 Shoplifting	E08000016	14/02/2014	15/02/2014	07:26	02:38	Parson Cross
505	924 All Other Theft Offences	E08000016	17/07/2012	17/07/2012	00:28	00:57	Mosborough
506	921 Theft from the Person	E08000018	07/12/2017	07/12/2017	00:57	02:24	Hillsborough
507	923 Shoplifting	E08000018	15/01/2014	15/01/2014	11:02	12:00	Broomhill
508	924 All Other Theft Offences	E08000016	05/06/2012	05/06/2012	00:14	21:07	Parson Cross
509	925 Criminal Damage	E08000017	31/12/2013	31/12/2013	09:07	10:33	Lowedges
510	912 Homicide	E08000016	17/03/2019	17/03/2019	01:12	13:12	Chapeltown
511	925 Criminal Damage	E08000016	16/05/2012	16/05/2012	01:40	23:31	Heeley
512	923 Shoplifting	E08000019	29/04/2019	29/04/2019	07:40	20:38	Heeley
513	912 Homicide	E08000019	14/03/2010	14/03/2010	00:57	00:57	Chapeltown
514	926 Arson	E08000019	15/03/2014	15/03/2014	00:57	19:26	Parson Cross
515	919 Burglary	E08000017	16/04/2018	16/04/2018	04:48	06:00	Southey
516	917 Robbery of Business Property	E08000017	15/07/2012	15/07/2012	04:19	05:45	Totley
517	917 Robbery of Business Property	E08000018	08/03/2015	08/03/2015	01:26	01:26	Hillsborough
518	915 Rape	E08000017	15/08/2011	15/08/2011	15:21	17:16	Broomhill
519	918 Robbery of Personal Property	E08000017	19/05/2013	19/05/2013	00:28	13:12	Lowedges
520	914 Violence without Injury	E08000016	15/08/2015	15/08/2015	01:26	01:26	Chapeltown
521	917 Robbery of Business Property	E08000017	05/09/2014	05/09/2014	09:21	16:19	Mosborough
522	913 Violence with Injury	E08000016	13/10/2014	13/10/2014	01:12	23:45	Shirecliffe
523	915 Rape	E08000019	23/12/2019	23/12/2019	10:33	11:31	Broomhill
524	928 Possession of Drugs	E08000018	16/12/2015	16/12/2015	00:14	No record	Broomhill
525	924 All Other Theft Offences	E08000016	13/09/2014	13/09/2014	01:40	06:00	Shirecliffe
526	916 Other Sexual Offences	E08000016	08/10/2019	08/10/2019	00:57	01:26	Broomhill
527	928 Possession of Drugs	E08000017	01/04/2014	01/04/2014	21:21	22:48	Meersbrook
528	915 Rape	E08000016	05/10/2013	05/10/2013	00:28	22:48	Mosborough
529	919 Burglary	E08000019	25/02/2017	25/02/2017	07:26	08:09	Ecclesfield
530	926 Arson	E08000017	10/04/2010	10/04/2010	00:57	14:24	Meersbrook
531	918 Robbery of Personal Property	E08000016	16/09/2017	16/09/2017	22:19	23:16	Broomhill
532	922 Bicycle Theft	E08000018	14/10/2010	14/10/2010	00:28	01:12	Meersbrook
533	912 Homicide	E08000018	26/07/2015	26/07/2015	00:14	00:57	Parson Cross
534	916 Other Sexual Offences	E08000017	28/04/2011	29/04/2011	01:40	00:57	Southey
535	918 Robbery of Personal Property	E08000019	22/06/2019	22/06/2019	01:12	03:07	City Centre
536	919 Burglary	E08000018	15/02/2016	16/02/2016	11:16	No record	Chapeltown
537	924 All Other Theft Offences	E08000016	16/02/2013	16/02/2013	14:09	15:07	Mosborough
538	914 Violence without Injury	E08000018	14/02/2010	14/02/2010	00:57	10:48	Lowedges
539	916 Other Sexual Offences	E08000019	19/02/2014	20/02/2014	08:09	00:28	Woodseats
540	922 Bicycle Theft	E08000017	09/11/2018	09/11/2018	12:43	No record	City Centre
541	925 Criminal Damage	E08000019	01/03/2013	01/03/2013	00:43	01:55	Ecclesfield
542	920 Vehicle Offences	E08000018	20/03/2015	20/03/2015	01:55	15:36	Parson Cross
543	926 Arson	E08000017	07/07/2017	07/07/2017	18:28	18:43	Woodseats
544	923 Shoplifting	E08000018	04/11/2019	04/11/2019	09:21	10:04	Shiregreen
545	912 Homicide	E08000018	09/02/2017	09/02/2017	00:57	No record	Meersbrook
546	914 Violence without Injury	E08000017	08/08/2017	08/08/2017	01:55	23:02	Ecclesfield
547	919 Burglary	E08000016	02/06/2014	02/06/2014	09:07	No record	City Centre
548	918 Robbery of Personal Property	E08000019	22/12/2014	22/12/2014	01:12	04:19	High Green
549	917 Robbery of Business Property	E08000016	11/05/2018	12/05/2018	15:21	03:50	Totley
550	927 Trafficking of Drugs	E08000019	04/05/2014	04/05/2014	07:12	08:09	Hillsborough
551	919 Burglary	E08000016	07/08/2010	07/08/2010	00:14	No record	Broomhill
552	923 Shoplifting	E08000017	23/07/2018	23/07/2018	01:12	No record	Ecclesfield
553	921 Theft from the Person	E08000016	26/04/2010	26/04/2010	12:28	No record	Heeley
554	927 Trafficking of Drugs	E08000018	05/02/2016	05/02/2016	19:55	20:24	Totley
555	918 Robbery of Personal Property	E08000016	28/11/2010	28/11/2010	08:09	10:04	Chapeltown
556	917 Robbery of Business Property	E08000019	22/01/2010	22/01/2010	01:26	02:52	Ecclesfield
557	923 Shoplifting	E08000018	17/09/2013	17/09/2013	05:02	10:48	Ecclesfield
558	922 Bicycle Theft	E08000017	19/09/2016	19/09/2016	04:04	No record	Totley
559	924 All Other Theft Offences	E08000017	26/06/2013	26/06/2013	00:28	01:55	High Green
560	917 Robbery of Business Property	E08000017	26/10/2018	26/10/2018	20:24	21:50	Parson Cross
561	928 Possession of Drugs	E08000017	28/12/2011	28/12/2011	01:55	02:52	Chapeltown
562	925 Criminal Damage	E08000016	13/03/2017	13/03/2017	00:28	00:28	Southey
563	927 Trafficking of Drugs	E08000019	07/03/2011	07/03/2011	00:57	10:19	Woodseats
564	916 Other Sexual Offences	E08000016	20/09/2014	21/09/2014	22:48	07:40	Lowedges
565	925 Criminal Damage	E08000016	25/03/2018	25/03/2018	00:14	07:12	City Centre
566	915 Rape	E08000017	15/03/2013	15/03/2013	07:26	07:55	Meersbrook
567	920 Vehicle Offences	E08000019	22/04/2019	22/04/2019	06:14	06:14	Ecclesfield
568	915 Rape	E08000017	13/08/2010	13/08/2010	17:02	18:14	Dore
569	912 Homicide	E08000016	18/02/2019	19/02/2019	11:16	00:28	Hillsborough
570	923 Shoplifting	E08000017	08/11/2019	09/11/2019	04:33	02:52	Broomhill
571	922 Bicycle Theft	E08000017	12/07/2016	12/07/2016	00:57	12:00	Woodseats
572	912 Homicide	E08000016	20/07/2018	20/07/2018	01:26	01:40	Broomhill
573	914 Violence without Injury	E08000016	26/10/2014	26/10/2014	06:28	08:38	Mosborough
574	920 Vehicle Offences	E08000016	06/09/2012	06/09/2012	05:45	12:00	Heeley
575	917 Robbery of Business Property	E08000018	28/11/2015	28/11/2015	13:55	14:52	Wisewood
576	925 Criminal Damage	E08000019	22/05/2017	22/05/2017	01:55	02:52	Meersbrook
577	924 All Other Theft Offences	E08000017	26/01/2019	27/01/2019	13:40	05:31	Dore
578	912 Homicide	E08000019	25/11/2010	25/11/2010	01:26	02:38	Chapeltown
579	926 Arson	E08000019	10/02/2017	10/02/2017	00:43	00:57	Woodseats
580	917 Robbery of Business Property	E08000019	08/10/2012	08/10/2012	12:00	12:57	Lowedges
581	923 Shoplifting	E08000017	08/09/2010	09/09/2010	23:45	10:33	Chapeltown
582	921 Theft from the Person	E08000016	09/06/2010	09/06/2010	15:50	17:31	Ecclesfield
583	921 Theft from the Person	E08000019	27/11/2012	27/11/2012	00:43	01:12	High Green
584	917 Robbery of Business Property	E08000019	20/09/2018	20/09/2018	00:28	01:26	City Centre
585	913 Violence with Injury	E08000018	28/06/2019	28/06/2019	00:14	01:12	Shirecliffe
586	921 Theft from the Person	E08000018	18/11/2010	18/11/2010	02:52	04:04	Hillsborough
587	919 Burglary	E08000019	06/03/2013	06/03/2013	01:26	01:26	Heeley
588	915 Rape	E08000016	16/07/2017	16/07/2017	01:26	No record	Shirecliffe
589	913 Violence with Injury	E08000016	31/01/2013	31/01/2013	00:57	05:45	Broomhill
590	917 Robbery of Business Property	E08000018	01/10/2011	01/10/2011	20:52	22:19	Ecclesfield
591	914 Violence without Injury	E08000019	23/06/2012	23/06/2012	01:40	17:31	Dore
592	924 All Other Theft Offences	E08000019	24/06/2017	24/06/2017	00:14	06:14	Totley
593	921 Theft from the Person	E08000019	22/03/2015	22/03/2015	04:33	05:45	Shiregreen
594	920 Vehicle Offences	E08000018	26/10/2016	26/10/2016	00:57	01:26	Hillsborough
595	916 Other Sexual Offences	E08000019	18/03/2013	18/03/2013	00:14	04:04	City Centre
596	922 Bicycle Theft	E08000018	20/06/2012	20/06/2012	08:09	09:07	Shirecliffe
597	917 Robbery of Business Property	E08000018	14/09/2012	14/09/2012	11:16	12:28	Heeley
598	916 Other Sexual Offences	E08000017	09/01/2015	09/01/2015	15:50	15:50	Chapeltown
599	914 Violence without Injury	E08000019	17/10/2012	17/10/2012	00:14	No record	Shiregreen
600	914 Violence without Injury	E08000018	16/12/2012	16/12/2012	19:40	19:40	Parson Cross
601	919 Burglary	E08000018	20/02/2018	20/02/2018	00:57	04:33	Meersbrook
602	922 Bicycle Theft	E08000017	06/05/2012	06/05/2012	12:57	23:31	Totley
603	919 Burglary	E08000016	05/07/2013	05/07/2013	00:28	00:28	Meersbrook
604	921 Theft from the Person	E08000019	25/09/2014	25/09/2014	02:52	02:52	Lowedges
605	927 Trafficking of Drugs	E08000016	03/08/2014	03/08/2014	00:28	08:09	High Green
606	925 Criminal Damage	E08000016	16/10/2013	16/10/2013	12:43	16:19	Chapeltown
607	916 Other Sexual Offences	E08000016	22/05/2019	22/05/2019	15:07	15:07	Broomhill
608	927 Trafficking of Drugs	E08000019	10/06/2019	10/06/2019	00:57	02:52	Dore
609	926 Arson	E08000017	21/10/2010	21/10/2010	00:57	No record	Parson Cross
610	915 Rape	E08000016	12/10/2019	12/10/2019	11:45	12:14	Woodseats
611	921 Theft from the Person	E08000016	05/05/2017	05/05/2017	00:57	02:24	Shiregreen
612	923 Shoplifting	E08000018	24/08/2018	24/08/2018	00:43	00:57	Hillsborough
613	919 Burglary	E08000016	12/09/2010	12/09/2010	12:14	12:14	Wisewood
614	912 Homicide	E08000017	09/02/2010	09/02/2010	00:28	01:55	Chapeltown
615	924 All Other Theft Offences	E08000017	07/03/2011	08/03/2011	00:57	00:43	Ecclesfield
616	921 Theft from the Person	E08000017	01/01/2011	01/01/2011	01:40	10:48	Hillsborough
617	914 Violence without Injury	E08000017	14/02/2013	14/02/2013	00:14	13:55	Lowedges
618	922 Bicycle Theft	E08000019	19/05/2015	19/05/2015	18:43	18:57	High Green
619	918 Robbery of Personal Property	E08000019	06/10/2014	06/10/2014	01:26	14:38	Ecclesfield
620	912 Homicide	E08000018	25/12/2017	26/12/2017	12:00	04:48	High Green
621	919 Burglary	E08000017	14/10/2011	14/10/2011	01:55	21:36	Totley
622	920 Vehicle Offences	E08000018	01/06/2017	01/06/2017	00:57	15:36	Mosborough
623	912 Homicide	E08000018	25/10/2019	25/10/2019	08:38	11:31	Meersbrook
624	921 Theft from the Person	E08000019	21/10/2013	21/10/2013	01:40	20:09	Shiregreen
625	919 Burglary	E08000019	21/07/2012	21/07/2012	00:43	00:43	Shirecliffe
626	926 Arson	E08000018	09/05/2014	09/05/2014	10:04	11:16	Wisewood
627	912 Homicide	E08000018	01/11/2011	02/11/2011	17:02	03:07	Ecclesfield
628	918 Robbery of Personal Property	E08000018	18/03/2012	18/03/2012	12:28	12:43	Shirecliffe
629	918 Robbery of Personal Property	E08000018	09/08/2015	09/08/2015	10:48	12:14	Dore
630	917 Robbery of Business Property	E08000019	12/08/2016	12/08/2016	00:14	18:00	Ecclesfield
631	917 Robbery of Business Property	E08000018	21/09/2013	21/09/2013	06:14	No record	Totley
632	920 Vehicle Offences	E08000018	12/06/2016	12/06/2016	00:43	04:48	Mosborough
633	916 Other Sexual Offences	E08000017	22/04/2014	22/04/2014	00:43	23:31	Shirecliffe
634	920 Vehicle Offences	E08000017	15/12/2019	15/12/2019	00:57	21:50	Mosborough
635	925 Criminal Damage	E08000019	20/12/2019	20/12/2019	06:00	06:00	Shirecliffe
636	919 Burglary	E08000018	29/07/2019	29/07/2019	01:40	02:38	Chapeltown
637	912 Homicide	E08000018	12/04/2017	13/04/2017	05:16	05:02	High Green
638	916 Other Sexual Offences	E08000016	18/04/2015	18/04/2015	00:57	01:55	Mosborough
639	917 Robbery of Business Property	E08000018	04/04/2019	04/04/2019	03:50	03:50	Wisewood
640	924 All Other Theft Offences	E08000018	23/01/2015	23/01/2015	01:40	03:21	High Green
641	926 Arson	E08000019	12/07/2010	12/07/2010	11:31	18:14	Lowedges
642	914 Violence without Injury	E08000018	19/12/2012	19/12/2012	00:57	01:26	Meersbrook
643	913 Violence with Injury	E08000019	29/12/2015	29/12/2015	01:55	No record	Broomhill
644	915 Rape	E08000019	24/11/2010	24/11/2010	12:57	21:07	Totley
645	925 Criminal Damage	E08000017	12/05/2011	13/05/2011	21:07	12:43	Broomhill
646	920 Vehicle Offences	E08000016	05/06/2012	05/06/2012	01:26	01:26	Chapeltown
647	921 Theft from the Person	E08000018	04/03/2016	04/03/2016	09:36	09:36	Hillsborough
648	923 Shoplifting	E08000018	21/09/2010	21/09/2010	17:02	17:02	Shirecliffe
649	914 Violence without Injury	E08000019	07/12/2015	07/12/2015	00:28	09:07	Wisewood
650	912 Homicide	E08000018	16/01/2019	17/01/2019	06:57	No record	Ecclesfield
651	917 Robbery of Business Property	E08000016	01/02/2014	01/02/2014	01:12	02:24	Ecclesfield
652	913 Violence with Injury	E08000016	14/07/2013	14/07/2013	00:57	21:07	Chapeltown
653	913 Violence with Injury	E08000016	27/11/2015	27/11/2015	19:12	20:38	Mosborough
654	920 Vehicle Offences	E08000019	29/12/2012	29/12/2012	15:21	No record	Wisewood
655	917 Robbery of Business Property	E08000019	03/09/2011	03/09/2011	00:14	00:14	Totley
656	914 Violence without Injury	E08000018	24/08/2015	24/08/2015	01:55	08:38	Mosborough
657	917 Robbery of Business Property	E08000019	07/12/2019	08/12/2019	20:24	16:48	Heeley
658	927 Trafficking of Drugs	E08000019	26/10/2015	26/10/2015	00:43	01:40	Heeley
659	919 Burglary	E08000016	20/04/2012	20/04/2012	01:55	01:55	Totley
660	926 Arson	E08000019	25/10/2010	25/10/2010	12:43	18:14	Ecclesfield
661	924 All Other Theft Offences	E08000019	07/03/2018	07/03/2018	01:12	01:40	Ecclesfield
662	921 Theft from the Person	E08000016	24/04/2018	24/04/2018	18:28	20:09	High Green
663	925 Criminal Damage	E08000017	29/07/2012	29/07/2012	08:52	23:02	Parson Cross
664	926 Arson	E08000016	15/05/2015	16/05/2015	16:33	11:45	City Centre
665	928 Possession of Drugs	E08000018	13/04/2010	13/04/2010	16:48	17:45	Ecclesfield
666	922 Bicycle Theft	E08000018	24/01/2013	24/01/2013	01:55	14:52	Southey
667	923 Shoplifting	E08000016	19/07/2017	19/07/2017	11:16	12:14	High Green
668	928 Possession of Drugs	E08000018	23/10/2018	23/10/2018	00:14	No record	Hillsborough
669	927 Trafficking of Drugs	E08000016	02/01/2016	03/01/2016	18:28	04:19	Meersbrook
670	927 Trafficking of Drugs	E08000019	30/03/2016	31/03/2016	01:12	00:57	Chapeltown
671	915 Rape	E08000018	30/04/2014	30/04/2014	00:14	16:33	Meersbrook
672	916 Other Sexual Offences	E08000017	19/08/2012	19/08/2012	19:12	No record	Mosborough
673	922 Bicycle Theft	E08000016	23/10/2019	23/10/2019	20:24	22:04	Dore
674	920 Vehicle Offences	E08000019	01/04/2012	01/04/2012	00:43	00:43	Shirecliffe
675	914 Violence without Injury	E08000017	20/03/2015	20/03/2015	00:57	01:26	Dore
676	918 Robbery of Personal Property	E08000016	09/10/2011	09/10/2011	00:57	18:43	Southey
677	925 Criminal Damage	E08000018	01/04/2018	01/04/2018	01:26	02:52	City Centre
678	926 Arson	E08000018	06/10/2019	06/10/2019	01:12	02:24	Ecclesfield
679	919 Burglary	E08000018	15/08/2010	15/08/2010	00:43	12:00	Dore
680	923 Shoplifting	E08000016	23/03/2012	23/03/2012	19:12	23:45	Hillsborough
681	913 Violence with Injury	E08000018	10/11/2014	10/11/2014	09:21	10:19	Meersbrook
682	927 Trafficking of Drugs	E08000016	19/12/2013	19/12/2013	04:04	No record	High Green
683	920 Vehicle Offences	E08000016	31/03/2015	31/03/2015	02:52	03:21	Mosborough
684	917 Robbery of Business Property	E08000018	23/08/2018	23/08/2018	00:14	01:40	High Green
685	925 Criminal Damage	E08000016	16/10/2016	16/10/2016	16:48	16:48	Broomhill
686	924 All Other Theft Offences	E08000019	17/12/2013	17/12/2013	00:57	09:50	Woodseats
687	927 Trafficking of Drugs	E08000017	13/05/2016	13/05/2016	20:09	21:07	Wisewood
688	914 Violence without Injury	E08000017	23/02/2015	23/02/2015	01:26	02:38	City Centre
689	922 Bicycle Theft	E08000019	18/10/2012	18/10/2012	18:43	19:40	City Centre
690	921 Theft from the Person	E08000017	31/12/2010	01/01/2011	17:02	03:07	Chapeltown
691	919 Burglary	E08000017	16/10/2013	16/10/2013	01:55	23:45	Shiregreen
692	925 Criminal Damage	E08000016	08/07/2016	08/07/2016	11:16	No record	Wisewood
693	923 Shoplifting	E08000016	12/03/2011	13/03/2011	23:16	00:28	City Centre
694	921 Theft from the Person	E08000018	25/08/2019	25/08/2019	08:38	19:40	Southey
695	922 Bicycle Theft	E08000019	22/07/2012	22/07/2012	11:02	12:14	Ecclesfield
696	915 Rape	E08000017	23/02/2017	23/02/2017	01:12	01:12	Mosborough
697	926 Arson	E08000016	14/01/2011	15/01/2011	10:48	No record	Woodseats
698	923 Shoplifting	E08000019	24/12/2011	24/12/2011	00:43	02:09	Meersbrook
699	924 All Other Theft Offences	E08000019	03/02/2016	04/02/2016	18:14	No record	Wisewood
700	928 Possession of Drugs	E08000019	03/09/2011	03/09/2011	12:43	13:55	Shiregreen
701	923 Shoplifting	E08000017	27/01/2010	27/01/2010	22:19	22:33	Southey
702	921 Theft from the Person	E08000017	13/02/2013	14/02/2013	15:21	09:07	Ecclesfield
703	916 Other Sexual Offences	E08000016	07/01/2012	07/01/2012	00:57	No record	Woodseats
704	912 Homicide	E08000016	02/06/2015	02/06/2015	00:28	No record	Totley
705	927 Trafficking of Drugs	E08000017	12/10/2010	12/10/2010	00:57	No record	Southey
706	918 Robbery of Personal Property	E08000016	01/04/2015	01/04/2015	05:31	07:55	Lowedges
707	919 Burglary	E08000016	26/09/2011	26/09/2011	00:43	11:45	Broomhill
708	923 Shoplifting	E08000016	17/06/2013	18/06/2013	01:55	00:43	Chapeltown
709	916 Other Sexual Offences	E08000017	10/09/2018	10/09/2018	00:57	02:38	City Centre
710	921 Theft from the Person	E08000016	16/05/2019	16/05/2019	00:57	02:52	Southey
711	913 Violence with Injury	E08000018	24/11/2010	24/11/2010	00:28	No record	Chapeltown
712	927 Trafficking of Drugs	E08000017	04/06/2013	04/06/2013	19:26	19:26	High Green
713	928 Possession of Drugs	E08000017	27/08/2014	27/08/2014	01:40	12:28	Wisewood
714	912 Homicide	E08000016	19/08/2010	19/08/2010	01:26	07:12	Parson Cross
715	916 Other Sexual Offences	E08000016	16/05/2015	16/05/2015	05:02	No record	Totley
716	921 Theft from the Person	E08000019	25/01/2017	25/01/2017	00:14	11:02	Lowedges
717	915 Rape	E08000019	11/01/2013	11/01/2013	21:21	21:21	Heeley
718	914 Violence without Injury	E08000016	08/07/2011	08/07/2011	00:57	02:24	Southey
719	920 Vehicle Offences	E08000019	23/02/2015	23/02/2015	05:45	11:02	Broomhill
720	921 Theft from the Person	E08000019	16/05/2012	16/05/2012	00:57	01:26	Totley
721	920 Vehicle Offences	E08000019	07/03/2016	07/03/2016	16:48	18:14	Heeley
722	927 Trafficking of Drugs	E08000016	04/08/2016	04/08/2016	04:33	05:31	Meersbrook
723	928 Possession of Drugs	E08000017	22/04/2017	22/04/2017	17:31	17:31	Shirecliffe
724	914 Violence without Injury	E08000018	31/03/2016	31/03/2016	18:57	20:24	Hillsborough
725	918 Robbery of Personal Property	E08000019	17/03/2019	17/03/2019	06:14	06:28	Parson Cross
726	914 Violence without Injury	E08000017	31/03/2019	31/03/2019	02:24	23:16	Southey
727	917 Robbery of Business Property	E08000018	24/02/2017	24/02/2017	14:52	16:33	Hillsborough
728	913 Violence with Injury	E08000018	25/06/2019	25/06/2019	10:48	20:24	City Centre
729	923 Shoplifting	E08000017	05/03/2015	06/03/2015	18:14	10:33	Hillsborough
730	918 Robbery of Personal Property	E08000017	24/12/2015	24/12/2015	00:57	01:55	Shirecliffe
731	928 Possession of Drugs	E08000019	03/05/2013	03/05/2013	00:43	01:26	Wisewood
732	918 Robbery of Personal Property	E08000019	26/10/2010	27/10/2010	23:31	00:43	Lowedges
733	923 Shoplifting	E08000017	29/09/2014	29/09/2014	18:43	18:43	Meersbrook
734	919 Burglary	E08000016	02/10/2013	02/10/2013	01:26	01:26	Meersbrook
735	928 Possession of Drugs	E08000017	16/02/2011	16/02/2011	01:26	12:57	Wisewood
736	927 Trafficking of Drugs	E08000019	29/04/2014	29/04/2014	08:52	10:04	Broomhill
737	922 Bicycle Theft	E08000019	30/12/2011	30/12/2011	00:57	07:40	Southey
738	921 Theft from the Person	E08000016	03/02/2013	03/02/2013	05:45	19:55	Shirecliffe
739	918 Robbery of Personal Property	E08000016	17/11/2013	17/11/2013	02:09	03:07	High Green
740	919 Burglary	E08000017	20/05/2018	20/05/2018	00:28	01:40	City Centre
741	923 Shoplifting	E08000018	23/10/2012	23/10/2012	12:00	12:00	City Centre
742	926 Arson	E08000016	18/10/2014	18/10/2014	18:00	No record	Woodseats
743	914 Violence without Injury	E08000019	28/06/2013	28/06/2013	04:19	23:16	Meersbrook
744	913 Violence with Injury	E08000016	29/01/2015	29/01/2015	00:28	17:02	Broomhill
745	921 Theft from the Person	E08000018	10/07/2019	10/07/2019	00:14	00:57	Mosborough
746	920 Vehicle Offences	E08000018	15/02/2015	16/02/2015	07:12	No record	Meersbrook
747	915 Rape	E08000018	28/03/2011	28/03/2011	11:45	12:57	Ecclesfield
748	923 Shoplifting	E08000019	24/02/2013	25/02/2013	08:24	07:40	Southey
749	921 Theft from the Person	E08000016	09/08/2014	10/08/2014	19:12	06:14	Hillsborough
750	928 Possession of Drugs	E08000017	14/03/2018	15/03/2018	22:48	16:48	Mosborough
751	919 Burglary	E08000018	02/09/2013	02/09/2013	00:57	17:31	Shiregreen
752	926 Arson	E08000019	22/05/2015	22/05/2015	01:26	02:52	Meersbrook
753	926 Arson	E08000016	26/11/2019	26/11/2019	07:26	08:24	Wisewood
754	927 Trafficking of Drugs	E08000018	19/05/2012	19/05/2012	01:26	No record	Meersbrook
755	926 Arson	E08000016	27/10/2013	27/10/2013	18:14	19:12	High Green
756	926 Arson	E08000019	14/07/2016	14/07/2016	01:12	No record	Dore
757	922 Bicycle Theft	E08000019	08/12/2014	08/12/2014	15:07	15:07	Wisewood
758	915 Rape	E08000017	04/11/2018	04/11/2018	00:28	00:28	Meersbrook
759	914 Violence without Injury	E08000017	16/05/2018	16/05/2018	00:43	16:04	Mosborough
760	918 Robbery of Personal Property	E08000019	10/01/2011	10/01/2011	00:57	No record	Ecclesfield
761	913 Violence with Injury	E08000019	11/06/2013	11/06/2013	00:28	00:43	Broomhill
762	921 Theft from the Person	E08000018	07/07/2014	07/07/2014	23:02	23:02	Southey
763	928 Possession of Drugs	E08000019	28/07/2013	28/07/2013	00:28	01:55	Dore
764	917 Robbery of Business Property	E08000016	18/01/2018	18/01/2018	00:57	19:40	Woodseats
765	924 All Other Theft Offences	E08000016	02/01/2010	02/01/2010	00:14	No record	Totley
766	916 Other Sexual Offences	E08000017	28/06/2019	28/06/2019	03:07	03:36	Shirecliffe
767	915 Rape	E08000018	09/02/2010	09/02/2010	02:09	03:36	Mosborough
768	919 Burglary	E08000016	14/06/2014	14/06/2014	13:26	14:38	Shirecliffe
769	917 Robbery of Business Property	E08000016	30/04/2014	30/04/2014	09:07	10:04	Woodseats
770	926 Arson	E08000016	29/10/2016	30/10/2016	19:26	02:24	Ecclesfield
771	926 Arson	E08000017	23/08/2017	23/08/2017	00:57	00:57	Wisewood
772	925 Criminal Damage	E08000017	31/10/2019	01/11/2019	21:21	00:14	Parson Cross
773	920 Vehicle Offences	E08000018	11/05/2014	11/05/2014	00:28	00:28	Southey
774	928 Possession of Drugs	E08000019	24/01/2011	24/01/2011	00:43	00:57	Shirecliffe
775	926 Arson	E08000019	01/03/2019	01/03/2019	00:57	02:38	Dore
776	916 Other Sexual Offences	E08000017	23/01/2013	23/01/2013	07:26	08:09	City Centre
777	919 Burglary	E08000019	28/05/2016	28/05/2016	00:43	01:26	Woodseats
778	924 All Other Theft Offences	E08000016	19/01/2013	19/01/2013	01:55	02:52	Parson Cross
779	912 Homicide	E08000016	15/01/2013	15/01/2013	10:04	No record	Parson Cross
780	925 Criminal Damage	E08000017	15/06/2019	15/06/2019	02:52	04:19	Shirecliffe
781	928 Possession of Drugs	E08000018	10/10/2017	10/10/2017	00:14	00:14	High Green
782	918 Robbery of Personal Property	E08000016	29/04/2011	29/04/2011	01:12	01:12	Dore
783	920 Vehicle Offences	E08000018	28/05/2015	28/05/2015	08:38	10:19	Shirecliffe
784	912 Homicide	E08000017	28/09/2017	28/09/2017	08:38	08:52	Dore
785	920 Vehicle Offences	E08000019	22/09/2012	22/09/2012	00:28	05:31	Woodseats
786	922 Bicycle Theft	E08000016	23/11/2016	23/11/2016	19:12	20:09	Chapeltown
787	924 All Other Theft Offences	E08000016	09/06/2012	09/06/2012	01:26	02:09	Shiregreen
788	920 Vehicle Offences	E08000018	15/07/2015	15/07/2015	21:21	21:21	Hillsborough
789	914 Violence without Injury	E08000016	15/06/2017	15/06/2017	11:31	No record	Dore
790	914 Violence without Injury	E08000017	28/01/2011	28/01/2011	10:19	10:19	Broomhill
791	917 Robbery of Business Property	E08000017	15/01/2017	15/01/2017	00:57	No record	Broomhill
792	918 Robbery of Personal Property	E08000018	22/03/2019	22/03/2019	21:50	22:48	Totley
793	928 Possession of Drugs	E08000017	02/03/2010	02/03/2010	01:12	No record	Lowedges
794	925 Criminal Damage	E08000018	19/03/2015	19/03/2015	00:28	No record	Southey
795	916 Other Sexual Offences	E08000019	04/11/2016	04/11/2016	00:57	12:43	Chapeltown
796	925 Criminal Damage	E08000017	16/06/2018	16/06/2018	00:57	No record	Totley
797	918 Robbery of Personal Property	E08000018	28/01/2016	29/01/2016	11:45	10:33	Shiregreen
798	927 Trafficking of Drugs	E08000019	03/08/2013	03/08/2013	11:02	12:14	Shirecliffe
799	927 Trafficking of Drugs	E08000016	05/03/2013	05/03/2013	00:28	00:28	Broomhill
800	922 Bicycle Theft	E08000018	31/05/2013	31/05/2013	00:43	No record	Hillsborough
801	925 Criminal Damage	E08000019	25/01/2015	25/01/2015	14:24	No record	Shiregreen
802	919 Burglary	E08000019	20/07/2018	21/07/2018	00:57	00:00	Shirecliffe
803	924 All Other Theft Offences	E08000018	25/08/2010	25/08/2010	00:14	No record	Heeley
804	914 Violence without Injury	E08000017	27/12/2011	27/12/2011	01:55	23:45	Southey
805	928 Possession of Drugs	E08000018	06/04/2014	06/04/2014	03:21	10:48	Heeley
806	927 Trafficking of Drugs	E08000016	21/12/2013	21/12/2013	13:26	13:26	Woodseats
807	928 Possession of Drugs	E08000018	30/09/2013	01/10/2013	21:36	12:43	Heeley
808	917 Robbery of Business Property	E08000018	07/09/2012	07/09/2012	01:12	02:38	Heeley
809	923 Shoplifting	E08000019	31/08/2017	01/09/2017	17:02	05:16	Dore
810	912 Homicide	E08000016	30/07/2013	30/07/2013	00:43	07:12	Shiregreen
811	917 Robbery of Business Property	E08000018	24/06/2014	24/06/2014	01:26	07:12	Heeley
812	924 All Other Theft Offences	E08000018	19/02/2012	19/02/2012	09:36	21:50	Parson Cross
813	920 Vehicle Offences	E08000018	21/12/2018	21/12/2018	01:55	04:48	Woodseats
814	912 Homicide	E08000017	29/08/2010	30/08/2010	02:52	02:38	Totley
815	926 Arson	E08000016	07/09/2018	07/09/2018	00:14	06:43	City Centre
816	927 Trafficking of Drugs	E08000019	12/03/2019	12/03/2019	00:57	01:12	City Centre
817	921 Theft from the Person	E08000017	12/08/2019	12/08/2019	00:57	16:19	Wisewood
818	927 Trafficking of Drugs	E08000018	04/09/2011	04/09/2011	19:55	19:55	Meersbrook
819	916 Other Sexual Offences	E08000019	24/05/2018	24/05/2018	01:40	01:40	Lowedges
820	926 Arson	E08000019	07/04/2012	07/04/2012	01:12	01:40	Shirecliffe
821	915 Rape	E08000016	10/12/2011	10/12/2011	13:12	13:12	Woodseats
822	924 All Other Theft Offences	E08000017	26/02/2014	26/02/2014	15:21	15:21	Totley
823	923 Shoplifting	E08000018	17/11/2014	17/11/2014	00:28	15:36	Meersbrook
824	915 Rape	E08000016	02/11/2010	03/11/2010	12:43	12:28	Southey
825	926 Arson	E08000018	16/08/2010	16/08/2010	08:24	13:12	Meersbrook
826	917 Robbery of Business Property	E08000017	18/11/2015	18/11/2015	00:28	15:21	Chapeltown
827	916 Other Sexual Offences	E08000016	17/11/2018	17/11/2018	04:48	05:45	Woodseats
828	912 Homicide	E08000018	28/02/2015	01/03/2015	23:31	21:21	Parson Cross
829	924 All Other Theft Offences	E08000018	20/10/2011	20/10/2011	12:00	12:57	Parson Cross
830	923 Shoplifting	E08000017	11/01/2018	11/01/2018	01:12	07:26	City Centre
831	926 Arson	E08000018	03/09/2013	03/09/2013	08:09	08:38	Lowedges
832	927 Trafficking of Drugs	E08000016	08/11/2014	09/11/2014	20:52	13:12	Totley
833	922 Bicycle Theft	E08000017	13/08/2010	13/08/2010	00:43	02:24	Parson Cross
834	925 Criminal Damage	E08000018	25/07/2016	25/07/2016	00:57	No record	Meersbrook
835	912 Homicide	E08000016	04/11/2014	04/11/2014	12:28	17:31	Shiregreen
836	926 Arson	E08000016	09/09/2018	09/09/2018	14:09	17:45	Wisewood
837	914 Violence without Injury	E08000019	14/12/2011	14/12/2011	09:50	11:16	Broomhill
838	912 Homicide	E08000017	23/07/2016	23/07/2016	15:36	23:45	Lowedges
839	922 Bicycle Theft	E08000018	13/01/2014	13/01/2014	17:45	23:45	Dore
840	920 Vehicle Offences	E08000018	02/06/2010	03/06/2010	01:40	00:57	Shirecliffe
841	913 Violence with Injury	E08000019	19/02/2018	19/02/2018	05:45	No record	Mosborough
842	925 Criminal Damage	E08000019	03/06/2013	03/06/2013	01:26	01:55	Totley
843	915 Rape	E08000017	18/05/2012	18/05/2012	19:40	21:07	Broomhill
844	912 Homicide	E08000018	28/04/2015	28/04/2015	08:09	15:50	Shirecliffe
845	922 Bicycle Theft	E08000017	07/01/2017	07/01/2017	20:24	20:24	Ecclesfield
846	921 Theft from the Person	E08000017	05/03/2013	05/03/2013	08:24	08:24	High Green
847	914 Violence without Injury	E08000016	26/01/2012	26/01/2012	00:57	19:26	Hillsborough
848	928 Possession of Drugs	E08000019	14/06/2018	14/06/2018	00:43	01:40	Heeley
849	922 Bicycle Theft	E08000017	08/12/2015	08/12/2015	10:48	12:43	Broomhill
850	914 Violence without Injury	E08000018	02/06/2019	02/06/2019	09:07	10:33	High Green
851	917 Robbery of Business Property	E08000018	04/05/2018	04/05/2018	05:02	06:00	Lowedges
852	920 Vehicle Offences	E08000016	07/07/2017	07/07/2017	00:57	01:55	Meersbrook
853	928 Possession of Drugs	E08000017	19/06/2013	19/06/2013	08:38	18:28	Ecclesfield
854	922 Bicycle Theft	E08000017	15/11/2013	16/11/2013	19:40	08:24	Dore
855	918 Robbery of Personal Property	E08000019	18/05/2016	18/05/2016	03:21	06:00	Broomhill
856	920 Vehicle Offences	E08000019	04/10/2019	04/10/2019	00:57	04:48	Southey
857	913 Violence with Injury	E08000019	01/09/2014	01/09/2014	00:28	01:55	Wisewood
858	914 Violence without Injury	E08000017	14/09/2015	14/09/2015	00:57	01:26	High Green
859	922 Bicycle Theft	E08000016	16/03/2013	16/03/2013	01:55	01:55	Meersbrook
860	927 Trafficking of Drugs	E08000019	14/12/2014	14/12/2014	11:45	12:43	Shirecliffe
861	912 Homicide	E08000018	17/01/2012	17/01/2012	00:28	22:48	Heeley
862	917 Robbery of Business Property	E08000017	28/05/2018	28/05/2018	13:12	14:24	Lowedges
863	925 Criminal Damage	E08000019	23/05/2013	23/05/2013	07:12	13:40	Ecclesfield
864	918 Robbery of Personal Property	E08000018	12/10/2011	12/10/2011	01:26	No record	City Centre
865	912 Homicide	E08000016	12/10/2018	12/10/2018	00:14	18:28	Broomhill
866	912 Homicide	E08000019	17/03/2016	17/03/2016	15:36	15:50	Woodseats
867	923 Shoplifting	E08000019	25/10/2016	25/10/2016	01:12	No record	Broomhill
868	914 Violence without Injury	E08000017	26/06/2011	27/06/2011	22:33	00:00	Lowedges
869	919 Burglary	E08000016	08/10/2011	08/10/2011	05:16	23:45	Hillsborough
870	919 Burglary	E08000019	10/03/2017	10/03/2017	01:55	17:16	Broomhill
871	913 Violence with Injury	E08000018	06/02/2015	06/02/2015	01:40	02:38	Wisewood
872	923 Shoplifting	E08000017	15/05/2014	16/05/2014	19:55	15:21	Southey
873	917 Robbery of Business Property	E08000016	26/08/2012	26/08/2012	07:12	07:40	Chapeltown
874	912 Homicide	E08000016	07/12/2011	08/12/2011	22:04	00:14	Mosborough
875	922 Bicycle Theft	E08000016	01/05/2015	02/05/2015	01:12	00:14	Broomhill
876	919 Burglary	E08000016	03/06/2019	03/06/2019	00:43	16:33	Broomhill
877	915 Rape	E08000018	21/11/2014	21/11/2014	00:28	00:28	Broomhill
878	916 Other Sexual Offences	E08000016	10/07/2014	10/07/2014	00:57	00:57	Lowedges
879	918 Robbery of Personal Property	E08000016	09/10/2017	09/10/2017	13:26	14:38	Woodseats
880	919 Burglary	E08000018	23/06/2019	23/06/2019	01:12	01:55	Broomhill
881	927 Trafficking of Drugs	E08000018	19/05/2011	19/05/2011	05:16	22:04	Southey
882	914 Violence without Injury	E08000017	28/05/2012	28/05/2012	00:14	01:12	Chapeltown
883	923 Shoplifting	E08000017	04/01/2010	05/01/2010	01:55	00:57	Shiregreen
884	918 Robbery of Personal Property	E08000016	18/04/2014	18/04/2014	00:14	05:02	Lowedges
885	913 Violence with Injury	E08000017	27/10/2017	28/10/2017	22:48	08:09	Hillsborough
886	925 Criminal Damage	E08000018	15/07/2013	15/07/2013	01:12	02:52	Woodseats
887	927 Trafficking of Drugs	E08000018	04/03/2018	04/03/2018	00:14	00:28	Ecclesfield
888	919 Burglary	E08000016	21/08/2013	21/08/2013	00:57	01:40	Shirecliffe
889	926 Arson	E08000016	23/06/2013	23/06/2013	15:21	No record	Ecclesfield
890	928 Possession of Drugs	E08000019	30/04/2012	30/04/2012	11:31	12:14	Chapeltown
891	919 Burglary	E08000017	15/05/2014	15/05/2014	01:55	02:38	Hillsborough
892	921 Theft from the Person	E08000016	29/04/2010	29/04/2010	01:12	18:14	Totley
893	912 Homicide	E08000018	16/07/2014	16/07/2014	01:12	06:57	Broomhill
894	926 Arson	E08000019	14/06/2014	15/06/2014	12:28	04:48	Ecclesfield
895	928 Possession of Drugs	E08000016	18/08/2010	18/08/2010	00:28	01:12	Totley
896	926 Arson	E08000019	06/08/2010	06/08/2010	00:43	01:55	Mosborough
897	928 Possession of Drugs	E08000019	15/06/2012	16/06/2012	07:55	05:45	Wisewood
898	926 Arson	E08000019	20/02/2015	20/02/2015	01:12	No record	City Centre
899	920 Vehicle Offences	E08000016	12/07/2012	12/07/2012	01:12	11:02	City Centre
900	919 Burglary	E08000017	16/07/2010	16/07/2010	00:57	No record	Dore
901	916 Other Sexual Offences	E08000017	15/02/2017	15/02/2017	05:02	05:31	Meersbrook
902	928 Possession of Drugs	E08000017	04/01/2015	04/01/2015	03:36	No record	City Centre
903	928 Possession of Drugs	E08000016	24/09/2014	24/09/2014	01:26	02:24	Woodseats
904	915 Rape	E08000019	08/04/2010	08/04/2010	18:57	18:57	Meersbrook
905	925 Criminal Damage	E08000019	16/05/2019	16/05/2019	00:28	06:43	Parson Cross
906	912 Homicide	E08000016	03/04/2017	03/04/2017	10:33	No record	Wisewood
907	927 Trafficking of Drugs	E08000019	23/10/2014	23/10/2014	04:19	No record	High Green
908	917 Robbery of Business Property	E08000017	23/09/2012	23/09/2012	00:57	00:57	Dore
909	917 Robbery of Business Property	E08000017	05/10/2015	05/10/2015	00:28	01:26	Mosborough
910	917 Robbery of Business Property	E08000017	29/08/2013	29/08/2013	11:02	No record	Woodseats
911	915 Rape	E08000016	22/02/2010	22/02/2010	22:48	23:02	Mosborough
912	912 Homicide	E08000017	24/08/2012	24/08/2012	04:48	06:00	Lowedges
913	913 Violence with Injury	E08000019	12/03/2017	12/03/2017	01:26	17:16	High Green
914	914 Violence without Injury	E08000018	04/09/2015	04/09/2015	20:24	20:24	Lowedges
915	915 Rape	E08000019	11/10/2016	11/10/2016	19:55	22:19	High Green
916	917 Robbery of Business Property	E08000018	16/01/2014	16/01/2014	00:57	01:40	Wisewood
917	921 Theft from the Person	E08000017	18/12/2011	18/12/2011	01:26	No record	Mosborough
918	921 Theft from the Person	E08000018	01/10/2018	01/10/2018	00:57	18:43	Mosborough
919	922 Bicycle Theft	E08000016	18/12/2015	18/12/2015	01:12	02:38	Lowedges
920	919 Burglary	E08000016	20/10/2016	20/10/2016	12:28	No record	Southey
921	920 Vehicle Offences	E08000016	17/02/2013	17/02/2013	14:52	14:52	Hillsborough
922	927 Trafficking of Drugs	E08000018	08/06/2019	08/06/2019	00:28	01:40	Parson Cross
923	922 Bicycle Theft	E08000018	20/12/2016	20/12/2016	06:14	06:14	Wisewood
924	913 Violence with Injury	E08000018	22/06/2010	22/06/2010	03:07	04:48	High Green
925	918 Robbery of Personal Property	E08000016	24/01/2015	24/01/2015	03:07	06:43	Hillsborough
926	925 Criminal Damage	E08000018	24/12/2012	24/12/2012	00:57	00:57	City Centre
927	914 Violence without Injury	E08000019	07/06/2012	07/06/2012	09:36	19:12	Wisewood
928	915 Rape	E08000017	20/02/2018	20/02/2018	00:57	01:26	Mosborough
929	922 Bicycle Theft	E08000019	03/11/2015	03/11/2015	00:43	01:55	Mosborough
930	927 Trafficking of Drugs	E08000017	15/08/2010	15/08/2010	01:55	No record	Totley
931	913 Violence with Injury	E08000019	05/01/2017	05/01/2017	00:57	13:55	Shiregreen
932	927 Trafficking of Drugs	E08000019	08/04/2017	09/04/2017	14:52	07:12	Southey
933	920 Vehicle Offences	E08000017	27/10/2018	28/10/2018	17:16	14:38	Southey
934	916 Other Sexual Offences	E08000017	24/04/2012	24/04/2012	01:12	02:38	Totley
935	914 Violence without Injury	E08000016	05/09/2016	05/09/2016	01:55	16:04	Hillsborough
936	916 Other Sexual Offences	E08000019	11/12/2013	11/12/2013	07:12	08:38	Shiregreen
937	912 Homicide	E08000018	01/03/2017	01/03/2017	01:26	23:02	Shiregreen
938	918 Robbery of Personal Property	E08000018	04/11/2015	04/11/2015	21:21	22:33	Southey
939	923 Shoplifting	E08000017	04/09/2019	04/09/2019	01:26	02:52	Heeley
940	912 Homicide	E08000017	04/12/2010	04/12/2010	22:04	22:33	Hillsborough
941	927 Trafficking of Drugs	E08000016	25/12/2016	26/12/2016	11:45	No record	Chapeltown
942	916 Other Sexual Offences	E08000016	02/02/2018	02/02/2018	01:12	01:12	Ecclesfield
943	912 Homicide	E08000019	19/01/2012	19/01/2012	20:38	20:52	Dore
944	920 Vehicle Offences	E08000017	29/09/2013	29/09/2013	01:12	No record	Totley
945	913 Violence with Injury	E08000019	17/10/2013	17/10/2013	05:02	21:36	High Green
946	912 Homicide	E08000017	25/09/2014	26/09/2014	18:00	03:50	Woodseats
947	914 Violence without Injury	E08000016	26/05/2014	27/05/2014	21:07	02:24	City Centre
948	917 Robbery of Business Property	E08000016	23/09/2013	23/09/2013	07:26	07:26	Shiregreen
949	917 Robbery of Business Property	E08000018	04/05/2019	04/05/2019	00:14	01:12	Mosborough
950	924 All Other Theft Offences	E08000018	20/07/2012	20/07/2012	00:28	17:31	Meersbrook
951	918 Robbery of Personal Property	E08000018	02/06/2016	02/06/2016	12:57	13:40	Dore
952	917 Robbery of Business Property	E08000017	11/02/2014	11/02/2014	12:28	17:31	Ecclesfield
953	912 Homicide	E08000016	05/09/2019	05/09/2019	04:48	06:14	High Green
954	925 Criminal Damage	E08000019	11/05/2010	11/05/2010	01:55	02:24	Shirecliffe
955	918 Robbery of Personal Property	E08000016	29/10/2010	29/10/2010	05:45	05:45	Broomhill
956	922 Bicycle Theft	E08000019	07/06/2018	07/06/2018	13:55	14:52	Mosborough
957	920 Vehicle Offences	E08000018	14/01/2011	14/01/2011	02:24	02:24	Hillsborough
958	914 Violence without Injury	E08000018	26/04/2013	26/04/2013	02:24	03:50	City Centre
959	921 Theft from the Person	E08000017	24/07/2019	24/07/2019	00:57	18:28	Lowedges
960	924 All Other Theft Offences	E08000019	14/12/2014	14/12/2014	01:12	01:26	Shiregreen
961	918 Robbery of Personal Property	E08000017	21/09/2014	21/09/2014	00:57	02:09	Woodseats
962	925 Criminal Damage	E08000018	18/08/2016	18/08/2016	01:26	03:21	Dore
963	913 Violence with Injury	E08000019	03/07/2016	04/07/2016	23:02	12:43	Woodseats
964	919 Burglary	E08000017	27/11/2014	27/11/2014	00:57	01:55	Heeley
965	922 Bicycle Theft	E08000018	26/08/2011	26/08/2011	03:07	04:19	Ecclesfield
966	927 Trafficking of Drugs	E08000017	30/04/2018	30/04/2018	01:40	No record	Totley
967	914 Violence without Injury	E08000018	15/08/2011	15/08/2011	08:09	No record	Dore
968	922 Bicycle Theft	E08000018	31/10/2011	31/10/2011	00:43	02:38	Ecclesfield
969	923 Shoplifting	E08000016	03/12/2017	03/12/2017	07:40	09:07	Lowedges
970	924 All Other Theft Offences	E08000018	04/11/2015	04/11/2015	00:14	00:14	Southey
971	924 All Other Theft Offences	E08000018	01/04/2011	01/04/2011	00:57	02:09	Shiregreen
972	918 Robbery of Personal Property	E08000018	26/02/2014	26/02/2014	04:48	20:52	Hillsborough
973	913 Violence with Injury	E08000017	27/12/2016	27/12/2016	09:21	10:19	Meersbrook
974	921 Theft from the Person	E08000019	15/10/2015	15/10/2015	00:43	03:21	Dore
975	924 All Other Theft Offences	E08000018	16/12/2010	16/12/2010	00:43	02:09	Mosborough
976	926 Arson	E08000018	10/07/2019	10/07/2019	02:38	04:19	Totley
977	914 Violence without Injury	E08000017	06/10/2015	06/10/2015	00:28	00:28	Hillsborough
978	928 Possession of Drugs	E08000016	19/06/2011	19/06/2011	00:57	00:57	Broomhill
979	923 Shoplifting	E08000017	24/08/2011	24/08/2011	00:28	00:57	Shirecliffe
980	922 Bicycle Theft	E08000017	20/12/2013	21/12/2013	15:36	10:48	Heeley
981	927 Trafficking of Drugs	E08000017	25/02/2014	25/02/2014	01:40	02:52	High Green
982	918 Robbery of Personal Property	E08000019	01/02/2010	01/02/2010	21:07	No record	Shiregreen
983	927 Trafficking of Drugs	E08000018	17/11/2010	17/11/2010	15:50	16:48	Chapeltown
984	923 Shoplifting	E08000017	09/04/2019	09/04/2019	01:12	01:55	Parson Cross
985	927 Trafficking of Drugs	E08000016	31/10/2012	31/10/2012	00:43	01:26	High Green
986	925 Criminal Damage	E08000019	21/09/2012	21/09/2012	01:12	No record	Southey
987	925 Criminal Damage	E08000019	04/07/2013	05/07/2013	05:31	02:09	Heeley
988	923 Shoplifting	E08000019	12/10/2015	12/10/2015	00:28	01:26	Wisewood
989	918 Robbery of Personal Property	E08000017	09/04/2013	10/04/2013	23:16	03:36	Heeley
990	919 Burglary	E08000016	26/03/2017	26/03/2017	01:12	01:40	Shiregreen
991	918 Robbery of Personal Property	E08000017	01/12/2010	01/12/2010	13:26	18:57	Mosborough
992	923 Shoplifting	E08000018	16/02/2019	16/02/2019	01:26	No record	Meersbrook
993	912 Homicide	E08000019	25/09/2015	25/09/2015	18:57	19:26	Parson Cross
994	918 Robbery of Personal Property	E08000018	08/05/2012	08/05/2012	00:43	01:55	High Green
995	921 Theft from the Person	E08000018	05/10/2011	06/10/2011	23:45	00:00	Meersbrook
996	920 Vehicle Offences	E08000016	30/01/2013	30/01/2013	17:02	17:31	High Green
997	912 Homicide	E08000016	12/11/2016	13/11/2016	12:43	10:33	Lowedges
998	927 Trafficking of Drugs	E08000016	05/10/2018	05/10/2018	01:26	01:55	Chapeltown
999	916 Other Sexual Offences	E08000018	14/10/2019	14/10/2019	12:43	13:40	Shiregreen
1000	916 Other Sexual Offences	E08000019	20/04/2014	21/04/2014	13:40	03:50	Hillsborough
1001	916 Other Sexual Offences	E08000016	06/06/2010	07/06/2010	20:24	02:38	Lowedges
1002	924 All Other Theft Offences	E08000018	28/04/2010	28/04/2010	01:55	02:24	Wisewood
1003	926 Arson	E08000019	17/01/2014	17/01/2014	01:26	01:26	Southey
1004	915 Rape	E08000019	20/01/2011	20/01/2011	00:14	No record	Southey
1005	925 Criminal Damage	E08000019	19/12/2018	19/12/2018	01:26	01:26	City Centre
1006	923 Shoplifting	E08000016	10/09/2014	11/09/2014	17:45	03:21	Woodseats
1007	912 Homicide	E08000018	14/12/2013	14/12/2013	00:57	01:40	Shiregreen
1008	921 Theft from the Person	E08000016	10/02/2014	10/02/2014	09:07	23:31	Shiregreen
1009	921 Theft from the Person	E08000018	26/11/2016	26/11/2016	05:31	No record	Mosborough
1010	913 Violence with Injury	E08000019	27/12/2017	27/12/2017	03:07	04:33	Mosborough
1011	923 Shoplifting	E08000016	09/10/2018	09/10/2018	00:14	03:07	Wisewood
1012	928 Possession of Drugs	E08000019	09/05/2015	09/05/2015	05:16	08:38	Woodseats
1013	917 Robbery of Business Property	E08000016	13/07/2016	13/07/2016	01:40	02:52	Dore
1014	922 Bicycle Theft	E08000016	21/08/2010	21/08/2010	23:02	23:31	City Centre
1015	914 Violence without Injury	E08000019	05/09/2011	05/09/2011	05:02	06:00	Southey
1016	918 Robbery of Personal Property	E08000017	03/09/2013	03/09/2013	01:40	No record	Wisewood
1017	916 Other Sexual Offences	E08000018	28/09/2016	28/09/2016	20:38	20:38	Woodseats
1018	922 Bicycle Theft	E08000018	01/07/2018	01/07/2018	00:57	01:40	Mosborough
1019	919 Burglary	E08000019	17/09/2013	17/09/2013	00:14	No record	Wisewood
1020	928 Possession of Drugs	E08000016	27/02/2012	28/02/2012	07:26	No record	Ecclesfield
1021	925 Criminal Damage	E08000019	04/02/2016	04/02/2016	00:57	14:52	Meersbrook
1022	921 Theft from the Person	E08000019	13/07/2018	14/07/2018	15:50	08:24	Meersbrook
1023	920 Vehicle Offences	E08000019	10/03/2010	10/03/2010	00:43	15:50	Ecclesfield
1024	920 Vehicle Offences	E08000017	14/01/2014	15/01/2014	21:07	03:07	Wisewood
1025	921 Theft from the Person	E08000016	29/09/2016	29/09/2016	16:19	17:02	Totley
1026	913 Violence with Injury	E08000017	28/10/2013	28/10/2013	11:16	12:14	Dore
1027	927 Trafficking of Drugs	E08000016	07/05/2017	07/05/2017	08:09	No record	High Green
1028	922 Bicycle Theft	E08000019	16/02/2019	16/02/2019	00:28	12:14	Wisewood
1029	925 Criminal Damage	E08000016	25/03/2013	26/03/2013	20:24	05:02	Meersbrook
1030	916 Other Sexual Offences	E08000019	16/11/2015	16/11/2015	00:57	17:45	Dore
1031	925 Criminal Damage	E08000016	04/01/2017	04/01/2017	01:12	02:09	Ecclesfield
1032	913 Violence with Injury	E08000017	27/05/2018	27/05/2018	03:50	03:50	Broomhill
1033	923 Shoplifting	E08000016	10/04/2018	10/04/2018	00:28	00:28	Shiregreen
1034	928 Possession of Drugs	E08000018	09/11/2011	09/11/2011	22:33	23:02	Totley
1035	915 Rape	E08000017	22/12/2017	22/12/2017	00:57	01:40	Broomhill
1036	922 Bicycle Theft	E08000016	23/04/2015	23/04/2015	01:12	No record	Wisewood
1037	927 Trafficking of Drugs	E08000019	12/01/2018	13/01/2018	01:12	00:57	Chapeltown
1038	912 Homicide	E08000018	03/06/2014	03/06/2014	00:14	20:24	Woodseats
1039	921 Theft from the Person	E08000019	28/07/2014	29/07/2014	01:26	No record	Shiregreen
1040	922 Bicycle Theft	E08000016	05/09/2013	05/09/2013	00:14	00:14	Hillsborough
1041	915 Rape	E08000019	12/03/2015	12/03/2015	07:26	11:31	Dore
1042	914 Violence without Injury	E08000016	29/04/2011	29/04/2011	03:50	04:19	City Centre
1043	923 Shoplifting	E08000017	09/07/2013	09/07/2013	19:55	21:07	Hillsborough
1044	923 Shoplifting	E08000018	24/04/2013	24/04/2013	00:28	02:09	Broomhill
1045	912 Homicide	E08000018	24/11/2019	25/11/2019	09:36	06:43	Broomhill
1046	923 Shoplifting	E08000019	28/03/2010	28/03/2010	05:45	18:43	Meersbrook
1047	916 Other Sexual Offences	E08000016	30/07/2019	30/07/2019	05:31	06:57	Heeley
1048	917 Robbery of Business Property	E08000019	19/04/2019	19/04/2019	00:28	10:33	Shiregreen
1049	922 Bicycle Theft	E08000018	22/12/2017	22/12/2017	01:12	15:36	Shiregreen
1050	917 Robbery of Business Property	E08000016	10/02/2010	10/02/2010	02:38	14:38	Woodseats
1051	913 Violence with Injury	E08000019	05/11/2016	05/11/2016	04:04	05:16	Hillsborough
1052	923 Shoplifting	E08000016	11/08/2011	11/08/2011	01:40	No record	Shiregreen
1053	915 Rape	E08000018	06/03/2018	06/03/2018	01:40	11:45	Chapeltown
1054	912 Homicide	E08000019	31/08/2013	01/09/2013	23:45	18:43	Heeley
1055	914 Violence without Injury	E08000018	20/03/2011	20/03/2011	17:31	20:24	City Centre
1056	921 Theft from the Person	E08000018	01/01/2014	01/01/2014	09:21	10:19	Lowedges
1057	912 Homicide	E08000017	02/02/2010	02/02/2010	00:57	No record	Southey
1058	923 Shoplifting	E08000019	31/10/2012	01/11/2012	18:00	12:00	Parson Cross
1059	919 Burglary	E08000019	15/03/2013	15/03/2013	00:43	04:04	Dore
1060	928 Possession of Drugs	E08000018	29/07/2012	29/07/2012	00:57	02:24	Totley
1061	919 Burglary	E08000018	10/03/2014	10/03/2014	06:57	No record	Parson Cross
1062	916 Other Sexual Offences	E08000017	05/09/2016	06/09/2016	11:02	04:19	Broomhill
1063	926 Arson	E08000018	21/03/2012	21/03/2012	09:21	18:28	Southey
1064	920 Vehicle Offences	E08000018	29/03/2019	30/03/2019	23:45	08:52	High Green
1065	915 Rape	E08000019	01/07/2018	02/07/2018	08:24	04:33	Totley
1066	912 Homicide	E08000017	28/10/2017	28/10/2017	17:31	17:31	Totley
1067	920 Vehicle Offences	E08000017	26/06/2011	26/06/2011	03:50	04:48	Totley
1068	928 Possession of Drugs	E08000018	23/08/2019	23/08/2019	01:12	01:40	Totley
1069	920 Vehicle Offences	E08000018	09/03/2010	09/03/2010	00:57	01:26	Ecclesfield
1070	912 Homicide	E08000016	10/05/2017	10/05/2017	00:57	15:07	City Centre
1071	923 Shoplifting	E08000017	01/12/2018	01/12/2018	13:12	13:12	Heeley
1072	922 Bicycle Theft	E08000019	24/06/2010	24/06/2010	07:12	20:24	Broomhill
1073	920 Vehicle Offences	E08000017	07/01/2012	07/01/2012	00:28	09:07	Ecclesfield
1074	922 Bicycle Theft	E08000017	19/11/2018	20/11/2018	03:36	01:40	Heeley
1075	923 Shoplifting	E08000017	07/01/2014	07/01/2014	01:26	20:52	Chapeltown
1076	918 Robbery of Personal Property	E08000016	29/04/2013	29/04/2013	12:14	13:12	Mosborough
1077	915 Rape	E08000019	22/08/2018	22/08/2018	01:26	10:33	Hillsborough
1078	915 Rape	E08000016	20/06/2010	20/06/2010	01:12	13:55	Totley
1079	922 Bicycle Theft	E08000017	09/07/2011	09/07/2011	17:45	18:43	Shirecliffe
1080	926 Arson	E08000019	25/12/2014	26/12/2014	01:26	00:00	Shirecliffe
1081	925 Criminal Damage	E08000016	14/03/2014	15/03/2014	19:55	No record	Parson Cross
1082	916 Other Sexual Offences	E08000018	04/07/2015	04/07/2015	01:40	21:07	Woodseats
1083	912 Homicide	E08000018	18/03/2019	19/03/2019	22:04	12:43	City Centre
1084	913 Violence with Injury	E08000017	22/01/2016	22/01/2016	01:26	16:33	Wisewood
1085	914 Violence without Injury	E08000018	03/06/2010	03/06/2010	22:04	23:02	Southey
1086	921 Theft from the Person	E08000017	17/01/2019	17/01/2019	14:09	18:28	Lowedges
1087	921 Theft from the Person	E08000016	19/12/2017	19/12/2017	00:28	01:55	Chapeltown
1088	922 Bicycle Theft	E08000017	10/03/2012	10/03/2012	00:14	00:14	Shirecliffe
1089	923 Shoplifting	E08000019	04/12/2012	04/12/2012	01:12	01:12	Wisewood
1090	924 All Other Theft Offences	E08000016	15/06/2013	15/06/2013	16:33	17:02	Chapeltown
1091	913 Violence with Injury	E08000019	14/10/2010	14/10/2010	00:43	01:12	Meersbrook
1092	926 Arson	E08000018	03/06/2018	03/06/2018	22:19	22:33	Southey
1093	927 Trafficking of Drugs	E08000018	23/12/2018	23/12/2018	00:28	00:57	Southey
1094	917 Robbery of Business Property	E08000019	25/06/2012	25/06/2012	16:48	17:45	Broomhill
1095	917 Robbery of Business Property	E08000018	04/07/2012	04/07/2012	00:57	02:09	Broomhill
1096	925 Criminal Damage	E08000018	04/03/2013	04/03/2013	00:43	No record	High Green
1097	920 Vehicle Offences	E08000017	25/08/2016	25/08/2016	00:57	00:57	High Green
1098	925 Criminal Damage	E08000017	16/12/2012	16/12/2012	00:57	No record	Parson Cross
1099	912 Homicide	E08000016	16/12/2012	16/12/2012	00:57	No record	Woodseats
1100	925 Criminal Damage	E08000018	29/09/2019	29/09/2019	00:43	01:26	Heeley
1101	921 Theft from the Person	E08000016	31/12/2011	31/12/2011	08:09	09:21	Wisewood
1102	914 Violence without Injury	E08000019	16/06/2017	16/06/2017	00:28	00:28	Parson Cross
1103	928 Possession of Drugs	E08000016	26/11/2010	26/11/2010	16:48	18:28	Chapeltown
1104	916 Other Sexual Offences	E08000019	03/05/2015	03/05/2015	01:55	01:55	Broomhill
1105	918 Robbery of Personal Property	E08000016	27/01/2016	28/01/2016	15:36	15:07	Shiregreen
1106	926 Arson	E08000016	23/04/2014	23/04/2014	00:57	18:00	Parson Cross
1107	924 All Other Theft Offences	E08000017	16/07/2019	16/07/2019	18:28	18:28	Woodseats
1108	916 Other Sexual Offences	E08000018	21/04/2016	21/04/2016	17:45	19:12	Totley
1109	917 Robbery of Business Property	E08000019	27/05/2013	28/05/2013	20:52	17:45	Hillsborough
1110	913 Violence with Injury	E08000019	04/01/2018	04/01/2018	05:16	05:31	City Centre
1111	919 Burglary	E08000019	11/02/2010	11/02/2010	00:43	07:26	Chapeltown
1112	917 Robbery of Business Property	E08000017	16/12/2011	16/12/2011	00:28	00:57	Shiregreen
1113	921 Theft from the Person	E08000018	03/04/2011	04/04/2011	00:57	00:28	Dore
1114	918 Robbery of Personal Property	E08000016	25/01/2018	25/01/2018	01:40	No record	Shirecliffe
1115	925 Criminal Damage	E08000019	15/09/2014	16/09/2014	18:28	No record	Woodseats
1116	924 All Other Theft Offences	E08000016	10/06/2015	10/06/2015	00:43	15:50	Ecclesfield
1117	912 Homicide	E08000019	18/01/2015	18/01/2015	00:28	01:55	Shiregreen
1118	919 Burglary	E08000019	20/04/2016	20/04/2016	01:26	02:38	Broomhill
1119	912 Homicide	E08000016	12/06/2010	12/06/2010	02:38	10:04	High Green
1120	912 Homicide	E08000016	11/05/2018	11/05/2018	00:57	01:55	Dore
1121	912 Homicide	E08000016	09/11/2017	09/11/2017	01:12	16:19	Shirecliffe
1122	925 Criminal Damage	E08000019	12/11/2018	12/11/2018	00:14	01:40	Parson Cross
1123	926 Arson	E08000018	26/02/2017	26/02/2017	01:40	02:24	Parson Cross
1124	926 Arson	E08000017	24/04/2015	24/04/2015	05:45	07:12	Meersbrook
1125	927 Trafficking of Drugs	E08000018	18/12/2017	18/12/2017	20:09	21:50	Wisewood
1126	928 Possession of Drugs	E08000018	30/09/2016	30/09/2016	19:26	19:26	Hillsborough
1127	913 Violence with Injury	E08000017	30/09/2016	30/09/2016	01:12	No record	Meersbrook
1128	922 Bicycle Theft	E08000017	01/01/2014	01/01/2014	12:00	13:40	Hillsborough
1129	923 Shoplifting	E08000017	30/07/2018	30/07/2018	00:14	00:43	Broomhill
1130	927 Trafficking of Drugs	E08000018	26/12/2010	27/12/2010	08:38	04:04	Meersbrook
1131	912 Homicide	E08000017	19/04/2018	19/04/2018	00:28	01:55	Lowedges
1132	918 Robbery of Personal Property	E08000017	08/09/2018	08/09/2018	00:28	23:16	Wisewood
1133	920 Vehicle Offences	E08000018	05/05/2010	05/05/2010	02:38	02:38	Parson Cross
1134	918 Robbery of Personal Property	E08000017	25/01/2017	25/01/2017	00:28	01:26	Ecclesfield
1135	924 All Other Theft Offences	E08000019	09/11/2014	09/11/2014	01:12	14:24	Meersbrook
1136	919 Burglary	E08000018	04/11/2017	05/11/2017	18:28	07:26	Shiregreen
1137	921 Theft from the Person	E08000017	10/09/2010	10/09/2010	01:40	06:43	Mosborough
1138	922 Bicycle Theft	E08000018	02/06/2017	02/06/2017	03:21	03:21	Wisewood
1139	921 Theft from the Person	E08000016	13/10/2010	13/10/2010	00:57	12:14	Woodseats
1140	928 Possession of Drugs	E08000018	02/10/2013	03/10/2013	15:07	No record	Mosborough
1141	927 Trafficking of Drugs	E08000017	31/08/2013	01/09/2013	10:33	No record	Chapeltown
1142	914 Violence without Injury	E08000017	19/04/2017	19/04/2017	01:12	01:40	Ecclesfield
1143	917 Robbery of Business Property	E08000018	21/01/2010	21/01/2010	01:12	No record	Lowedges
1144	922 Bicycle Theft	E08000019	28/07/2015	28/07/2015	00:14	01:26	Lowedges
1145	922 Bicycle Theft	E08000017	21/12/2015	21/12/2015	00:57	01:40	Woodseats
1146	912 Homicide	E08000019	07/06/2014	07/06/2014	00:14	00:14	Lowedges
1147	927 Trafficking of Drugs	E08000018	19/06/2011	19/06/2011	00:57	02:24	Hillsborough
1148	915 Rape	E08000017	14/11/2016	15/11/2016	23:45	00:28	Shiregreen
1149	917 Robbery of Business Property	E08000016	08/12/2010	08/12/2010	00:57	02:52	Lowedges
1150	920 Vehicle Offences	E08000019	25/01/2016	25/01/2016	00:57	19:12	Meersbrook
1151	923 Shoplifting	E08000016	13/04/2015	13/04/2015	01:55	No record	Wisewood
1152	918 Robbery of Personal Property	E08000017	21/03/2017	21/03/2017	00:57	01:40	City Centre
1153	918 Robbery of Personal Property	E08000017	13/02/2018	13/02/2018	00:28	No record	Mosborough
1154	922 Bicycle Theft	E08000016	13/04/2011	13/04/2011	00:28	23:45	Lowedges
1155	927 Trafficking of Drugs	E08000017	13/11/2010	14/11/2010	14:52	04:48	Meersbrook
1156	923 Shoplifting	E08000019	06/08/2013	06/08/2013	21:07	22:19	Lowedges
1157	924 All Other Theft Offences	E08000018	05/09/2010	05/09/2010	10:04	11:02	Wisewood
1158	924 All Other Theft Offences	E08000019	19/08/2014	19/08/2014	22:04	No record	Meersbrook
1159	924 All Other Theft Offences	E08000019	05/07/2016	05/07/2016	05:31	07:12	Broomhill
1160	917 Robbery of Business Property	E08000016	22/01/2015	22/01/2015	15:36	17:02	Chapeltown
1161	922 Bicycle Theft	E08000016	17/01/2017	17/01/2017	06:00	19:26	High Green
1162	916 Other Sexual Offences	E08000018	26/06/2010	26/06/2010	07:12	17:31	Heeley
1163	923 Shoplifting	E08000017	11/02/2017	11/02/2017	01:26	19:12	Ecclesfield
1164	920 Vehicle Offences	E08000016	01/03/2010	02/03/2010	11:02	02:09	High Green
1165	915 Rape	E08000018	25/03/2013	25/03/2013	00:28	No record	Meersbrook
1166	914 Violence without Injury	E08000018	17/11/2015	17/11/2015	01:26	12:57	City Centre
1167	924 All Other Theft Offences	E08000019	04/08/2018	04/08/2018	00:28	08:52	High Green
1168	917 Robbery of Business Property	E08000016	27/09/2013	27/09/2013	01:26	21:50	Southey
1169	924 All Other Theft Offences	E08000018	08/01/2016	08/01/2016	00:28	00:28	Woodseats
1170	915 Rape	E08000018	31/12/2012	31/12/2012	00:28	01:40	Meersbrook
1171	923 Shoplifting	E08000018	12/05/2012	13/05/2012	21:21	No record	Hillsborough
1172	914 Violence without Injury	E08000017	07/03/2014	07/03/2014	01:55	04:48	Parson Cross
1173	916 Other Sexual Offences	E08000017	03/03/2018	03/03/2018	00:57	No record	City Centre
1174	920 Vehicle Offences	E08000018	19/02/2013	19/02/2013	09:50	11:02	Southey
1175	914 Violence without Injury	E08000019	04/04/2019	04/04/2019	06:00	07:26	Ecclesfield
1176	919 Burglary	E08000019	04/06/2018	04/06/2018	05:45	06:14	Woodseats
1177	923 Shoplifting	E08000016	04/11/2017	04/11/2017	12:28	20:52	Heeley
1178	918 Robbery of Personal Property	E08000018	22/08/2010	22/08/2010	01:12	07:12	Dore
1179	922 Bicycle Theft	E08000019	07/08/2017	08/08/2017	14:52	03:07	Shiregreen
1180	913 Violence with Injury	E08000019	06/03/2010	06/03/2010	10:48	10:48	Chapeltown
1181	927 Trafficking of Drugs	E08000019	25/11/2010	25/11/2010	16:04	16:04	Totley
1182	920 Vehicle Offences	E08000019	01/08/2013	01/08/2013	00:14	No record	Mosborough
1183	920 Vehicle Offences	E08000019	05/12/2016	05/12/2016	00:43	05:16	Mosborough
1184	915 Rape	E08000018	22/09/2010	22/09/2010	01:55	23:16	Lowedges
1185	917 Robbery of Business Property	E08000018	05/11/2017	05/11/2017	00:14	00:14	Mosborough
1186	915 Rape	E08000017	04/12/2015	04/12/2015	11:45	No record	Heeley
1187	928 Possession of Drugs	E08000018	04/01/2019	04/01/2019	00:28	02:09	Broomhill
1188	920 Vehicle Offences	E08000019	12/07/2013	13/07/2013	20:52	09:50	Woodseats
1189	922 Bicycle Theft	E08000017	06/08/2010	06/08/2010	01:26	01:26	Heeley
1190	927 Trafficking of Drugs	E08000018	21/11/2010	21/11/2010	11:16	12:00	Parson Cross
1191	923 Shoplifting	E08000019	27/02/2016	27/02/2016	15:07	15:50	Shiregreen
1192	917 Robbery of Business Property	E08000016	03/04/2012	04/04/2012	16:04	08:52	Shirecliffe
1193	919 Burglary	E08000017	19/02/2013	19/02/2013	00:43	No record	Heeley
1194	915 Rape	E08000016	02/05/2019	02/05/2019	00:57	01:55	Heeley
1195	922 Bicycle Theft	E08000019	25/03/2019	25/03/2019	00:28	21:50	Hillsborough
1196	926 Arson	E08000017	28/11/2016	28/11/2016	01:55	22:19	Totley
1197	922 Bicycle Theft	E08000016	22/01/2015	22/01/2015	07:55	No record	High Green
1198	923 Shoplifting	E08000017	27/09/2015	27/09/2015	00:57	00:57	High Green
1199	920 Vehicle Offences	E08000019	15/08/2016	15/08/2016	00:28	01:26	Shirecliffe
1200	926 Arson	E08000016	27/10/2011	27/10/2011	00:57	No record	High Green
1201	917 Robbery of Business Property	E08000019	19/12/2019	19/12/2019	01:26	02:24	Broomhill
1202	912 Homicide	E08000018	22/07/2014	22/07/2014	20:09	21:21	Mosborough
1203	925 Criminal Damage	E08000016	05/03/2019	05/03/2019	01:26	No record	Chapeltown
1204	928 Possession of Drugs	E08000018	04/10/2019	04/10/2019	00:57	01:12	Dore
1205	918 Robbery of Personal Property	E08000018	07/11/2014	07/11/2014	00:28	03:36	Broomhill
1206	924 All Other Theft Offences	E08000019	29/01/2015	29/01/2015	00:57	08:52	Woodseats
1207	915 Rape	E08000017	08/10/2015	08/10/2015	15:50	17:31	Southey
1208	914 Violence without Injury	E08000017	10/06/2010	10/06/2010	05:02	05:02	High Green
1209	925 Criminal Damage	E08000019	15/01/2015	15/01/2015	01:12	02:09	Woodseats
1210	912 Homicide	E08000016	22/08/2019	22/08/2019	08:09	21:21	Meersbrook
1211	915 Rape	E08000018	26/09/2013	26/09/2013	12:57	12:57	Heeley
1212	927 Trafficking of Drugs	E08000016	06/12/2019	07/12/2019	04:19	01:55	Heeley
1213	915 Rape	E08000019	22/02/2017	22/02/2017	21:36	22:19	Totley
1214	925 Criminal Damage	E08000016	06/06/2017	06/06/2017	04:33	05:02	Dore
1215	927 Trafficking of Drugs	E08000017	09/01/2018	09/01/2018	01:12	01:26	High Green
1216	914 Violence without Injury	E08000017	15/07/2019	15/07/2019	00:57	No record	Mosborough
1217	913 Violence with Injury	E08000019	19/09/2013	19/09/2013	01:12	No record	Broomhill
1218	928 Possession of Drugs	E08000016	20/03/2019	20/03/2019	11:02	11:16	City Centre
1219	916 Other Sexual Offences	E08000019	07/04/2010	08/04/2010	14:09	01:12	Lowedges
1220	916 Other Sexual Offences	E08000016	08/08/2016	08/08/2016	00:28	00:28	Ecclesfield
1221	921 Theft from the Person	E08000018	11/10/2018	11/10/2018	01:12	01:12	Southey
1222	915 Rape	E08000019	04/07/2010	04/07/2010	16:04	16:19	Mosborough
1223	917 Robbery of Business Property	E08000019	11/04/2018	11/04/2018	10:19	No record	Heeley
1224	924 All Other Theft Offences	E08000019	11/11/2014	11/11/2014	00:57	01:26	High Green
1225	925 Criminal Damage	E08000018	10/02/2016	10/02/2016	04:19	08:52	Meersbrook
1226	912 Homicide	E08000016	15/11/2013	15/11/2013	12:57	No record	Totley
1227	913 Violence with Injury	E08000019	21/01/2011	21/01/2011	14:38	15:21	Dore
1228	918 Robbery of Personal Property	E08000016	08/09/2011	08/09/2011	01:55	19:55	High Green
1229	925 Criminal Damage	E08000018	03/12/2016	03/12/2016	05:45	05:45	Parson Cross
1230	920 Vehicle Offences	E08000019	19/12/2012	19/12/2012	10:04	10:48	Woodseats
1231	915 Rape	E08000016	14/08/2018	14/08/2018	00:43	04:33	Mosborough
1232	917 Robbery of Business Property	E08000019	08/01/2017	09/01/2017	09:50	00:14	Parson Cross
1233	919 Burglary	E08000019	20/10/2016	20/10/2016	14:52	15:50	Hillsborough
1234	914 Violence without Injury	E08000018	18/05/2017	18/05/2017	00:57	02:38	Meersbrook
1235	921 Theft from the Person	E08000017	15/05/2016	15/05/2016	07:55	No record	Dore
1236	914 Violence without Injury	E08000019	03/08/2014	03/08/2014	21:50	No record	Shirecliffe
1237	913 Violence with Injury	E08000019	17/02/2012	18/02/2012	19:40	01:55	Shirecliffe
1238	916 Other Sexual Offences	E08000016	04/08/2016	05/08/2016	20:52	17:45	Dore
1239	927 Trafficking of Drugs	E08000019	25/01/2016	25/01/2016	00:57	02:09	Shiregreen
1240	917 Robbery of Business Property	E08000018	15/10/2015	15/10/2015	01:40	01:40	Dore
1241	913 Violence with Injury	E08000019	27/11/2012	27/11/2012	01:40	23:02	Shiregreen
1242	924 All Other Theft Offences	E08000018	06/02/2012	06/02/2012	23:16	23:16	Wisewood
1243	916 Other Sexual Offences	E08000017	22/04/2015	22/04/2015	00:28	13:55	Wisewood
1244	918 Robbery of Personal Property	E08000018	20/02/2011	20/02/2011	00:43	12:00	City Centre
1245	927 Trafficking of Drugs	E08000019	29/12/2010	29/12/2010	00:28	01:26	Shiregreen
1246	921 Theft from the Person	E08000018	09/08/2010	09/08/2010	20:52	22:33	Woodseats
1247	923 Shoplifting	E08000017	06/11/2019	06/11/2019	20:09	20:24	City Centre
1248	922 Bicycle Theft	E08000019	23/06/2014	24/06/2014	04:04	03:21	Ecclesfield
1249	912 Homicide	E08000018	21/06/2017	22/06/2017	07:40	04:19	City Centre
1250	919 Burglary	E08000019	12/02/2017	12/02/2017	00:57	00:57	City Centre
1251	917 Robbery of Business Property	E08000016	20/08/2015	21/08/2015	21:36	05:02	Totley
1252	928 Possession of Drugs	E08000016	29/10/2018	29/10/2018	01:55	16:04	Shiregreen
1253	914 Violence without Injury	E08000018	04/02/2012	04/02/2012	06:00	06:57	Southey
1254	912 Homicide	E08000017	25/06/2016	25/06/2016	00:57	21:21	Hillsborough
1255	919 Burglary	E08000016	31/12/2016	31/12/2016	00:14	12:57	Southey
1256	926 Arson	E08000018	24/09/2011	24/09/2011	00:57	01:55	Meersbrook
1257	918 Robbery of Personal Property	E08000017	07/01/2012	07/01/2012	05:45	07:40	Broomhill
1258	915 Rape	E08000019	03/06/2014	03/06/2014	12:43	13:55	Shirecliffe
1259	919 Burglary	E08000018	24/11/2012	24/11/2012	01:12	01:26	Broomhill
1260	925 Criminal Damage	E08000019	09/09/2015	09/09/2015	09:36	11:02	Ecclesfield
1261	928 Possession of Drugs	E08000016	14/11/2014	14/11/2014	00:57	00:57	Totley
1262	921 Theft from the Person	E08000019	29/06/2018	29/06/2018	04:19	No record	Heeley
1263	927 Trafficking of Drugs	E08000017	05/05/2013	05/05/2013	01:12	19:40	Parson Cross
1264	923 Shoplifting	E08000017	14/12/2013	15/12/2013	19:55	01:12	Ecclesfield
1265	916 Other Sexual Offences	E08000017	03/05/2018	03/05/2018	01:12	No record	Wisewood
1266	916 Other Sexual Offences	E08000017	18/05/2011	18/05/2011	15:21	17:16	Broomhill
1267	912 Homicide	E08000017	03/07/2017	03/07/2017	19:55	No record	Ecclesfield
1268	914 Violence without Injury	E08000018	08/06/2011	09/06/2011	07:40	02:52	Totley
1269	917 Robbery of Business Property	E08000017	15/04/2017	15/04/2017	15:07	15:36	Broomhill
1270	927 Trafficking of Drugs	E08000019	25/03/2011	25/03/2011	18:14	No record	Chapeltown
1271	915 Rape	E08000019	16/10/2010	16/10/2010	00:43	05:02	Parson Cross
1272	928 Possession of Drugs	E08000016	19/02/2017	19/02/2017	00:57	01:12	Woodseats
1273	923 Shoplifting	E08000018	02/04/2013	03/04/2013	23:31	00:43	Woodseats
1274	926 Arson	E08000017	24/08/2013	24/08/2013	00:28	01:26	Lowedges
1275	920 Vehicle Offences	E08000016	07/08/2016	07/08/2016	22:33	No record	Hillsborough
1276	919 Burglary	E08000017	02/06/2013	02/06/2013	00:14	No record	Hillsborough
1277	925 Criminal Damage	E08000018	26/07/2016	26/07/2016	00:57	06:43	Southey
1278	913 Violence with Injury	E08000018	30/05/2010	30/05/2010	14:09	15:21	Ecclesfield
1279	928 Possession of Drugs	E08000018	07/11/2012	07/11/2012	00:43	07:55	Ecclesfield
1280	913 Violence with Injury	E08000016	04/10/2014	04/10/2014	10:19	11:02	Ecclesfield
1281	914 Violence without Injury	E08000017	02/04/2018	02/04/2018	01:12	02:09	Broomhill
1282	918 Robbery of Personal Property	E08000018	27/05/2018	28/05/2018	23:02	14:24	Mosborough
1283	916 Other Sexual Offences	E08000017	15/12/2019	15/12/2019	05:16	17:31	City Centre
1284	916 Other Sexual Offences	E08000018	03/07/2016	04/07/2016	20:52	10:48	High Green
1285	922 Bicycle Theft	E08000017	26/04/2011	26/04/2011	01:12	01:12	High Green
1286	925 Criminal Damage	E08000016	07/05/2014	07/05/2014	12:57	14:09	High Green
1287	912 Homicide	E08000017	30/06/2013	30/06/2013	00:14	20:24	Meersbrook
1288	921 Theft from the Person	E08000016	13/12/2011	13/12/2011	00:28	00:57	Totley
1289	923 Shoplifting	E08000019	13/07/2014	13/07/2014	01:12	16:04	High Green
1290	921 Theft from the Person	E08000016	20/09/2018	20/09/2018	00:57	02:24	Wisewood
1291	925 Criminal Damage	E08000019	13/04/2014	13/04/2014	00:14	16:19	Dore
1292	920 Vehicle Offences	E08000019	21/01/2011	22/01/2011	15:50	00:57	Southey
1293	917 Robbery of Business Property	E08000018	03/07/2016	03/07/2016	08:09	09:36	Lowedges
1294	920 Vehicle Offences	E08000017	16/04/2013	16/04/2013	03:50	05:31	Shiregreen
1295	918 Robbery of Personal Property	E08000018	20/03/2012	20/03/2012	13:55	14:52	High Green
1296	925 Criminal Damage	E08000019	07/09/2013	07/09/2013	06:14	06:14	Broomhill
1297	914 Violence without Injury	E08000017	03/02/2015	03/02/2015	00:43	00:43	Broomhill
1298	917 Robbery of Business Property	E08000017	24/05/2018	24/05/2018	09:36	10:04	Totley
1299	921 Theft from the Person	E08000018	10/09/2013	10/09/2013	01:26	02:38	Southey
1300	914 Violence without Injury	E08000016	15/11/2016	15/11/2016	00:28	No record	Wisewood
1301	919 Burglary	E08000016	06/09/2015	06/09/2015	18:57	20:38	Parson Cross
1302	916 Other Sexual Offences	E08000017	07/05/2013	07/05/2013	07:40	14:38	Meersbrook
1303	918 Robbery of Personal Property	E08000016	11/09/2010	11/09/2010	01:26	02:52	Lowedges
1304	924 All Other Theft Offences	E08000017	14/10/2012	14/10/2012	01:12	06:57	City Centre
1305	914 Violence without Injury	E08000017	13/11/2019	13/11/2019	00:43	01:55	Shiregreen
1306	921 Theft from the Person	E08000016	16/07/2012	16/07/2012	09:50	09:50	Wisewood
1307	915 Rape	E08000019	02/09/2018	02/09/2018	13:12	14:24	Broomhill
1308	922 Bicycle Theft	E08000019	12/02/2016	12/02/2016	03:07	04:04	Hillsborough
1309	914 Violence without Injury	E08000018	13/06/2010	13/06/2010	01:26	02:24	Heeley
1310	923 Shoplifting	E08000016	04/06/2018	04/06/2018	14:52	16:04	City Centre
1311	915 Rape	E08000016	08/03/2018	08/03/2018	01:12	10:48	Chapeltown
1312	919 Burglary	E08000016	18/10/2016	18/10/2016	17:45	19:26	Totley
1313	924 All Other Theft Offences	E08000019	13/03/2014	13/03/2014	01:26	No record	Hillsborough
1314	925 Criminal Damage	E08000017	06/02/2015	06/02/2015	02:52	02:52	Wisewood
1315	920 Vehicle Offences	E08000017	03/08/2013	03/08/2013	15:36	15:36	Meersbrook
1316	913 Violence with Injury	E08000018	01/02/2010	01/02/2010	01:40	No record	Shirecliffe
1317	913 Violence with Injury	E08000018	23/08/2010	23/08/2010	01:26	17:02	Hillsborough
1318	925 Criminal Damage	E08000019	21/05/2013	21/05/2013	23:45	23:45	Mosborough
1319	916 Other Sexual Offences	E08000018	06/10/2016	06/10/2016	01:26	21:21	Shiregreen
1320	915 Rape	E08000019	24/09/2011	24/09/2011	01:12	01:12	Shirecliffe
1321	912 Homicide	E08000019	25/07/2017	25/07/2017	06:57	No record	Southey
1322	920 Vehicle Offences	E08000018	20/10/2014	20/10/2014	00:57	03:50	Chapeltown
1323	918 Robbery of Personal Property	E08000018	11/05/2019	11/05/2019	09:07	09:50	Meersbrook
1324	915 Rape	E08000016	12/11/2012	12/11/2012	01:26	16:33	Shirecliffe
1325	924 All Other Theft Offences	E08000016	01/04/2019	02/04/2019	22:33	14:52	Heeley
1326	928 Possession of Drugs	E08000018	05/01/2016	05/01/2016	11:45	13:40	Chapeltown
1327	917 Robbery of Business Property	E08000019	16/12/2015	16/12/2015	01:12	No record	Lowedges
1328	921 Theft from the Person	E08000016	01/08/2014	01/08/2014	00:43	00:57	Ecclesfield
1329	917 Robbery of Business Property	E08000018	28/04/2010	28/04/2010	09:36	23:16	Dore
1330	915 Rape	E08000019	27/10/2016	27/10/2016	01:26	10:48	Chapeltown
1331	913 Violence with Injury	E08000017	30/04/2018	30/04/2018	00:57	19:55	Chapeltown
1332	917 Robbery of Business Property	E08000018	25/05/2015	26/05/2015	22:19	12:43	Shiregreen
1333	922 Bicycle Theft	E08000017	19/06/2015	19/06/2015	00:14	00:14	Broomhill
1334	927 Trafficking of Drugs	E08000019	28/08/2016	28/08/2016	01:26	18:14	Wisewood
1335	914 Violence without Injury	E08000018	02/12/2012	02/12/2012	19:40	20:38	Ecclesfield
1336	920 Vehicle Offences	E08000016	10/12/2010	10/12/2010	00:14	21:07	Hillsborough
1337	921 Theft from the Person	E08000016	10/12/2010	10/12/2010	01:40	02:09	Ecclesfield
1338	915 Rape	E08000018	18/12/2010	18/12/2010	20:38	22:04	Dore
1339	927 Trafficking of Drugs	E08000016	20/04/2010	20/04/2010	05:45	16:04	Hillsborough
1340	918 Robbery of Personal Property	E08000017	11/08/2016	11/08/2016	00:14	No record	Parson Cross
1341	913 Violence with Injury	E08000017	17/06/2018	18/06/2018	18:28	No record	Meersbrook
1342	922 Bicycle Theft	E08000018	29/04/2017	29/04/2017	03:50	No record	City Centre
1343	921 Theft from the Person	E08000016	08/05/2010	08/05/2010	07:26	07:26	Lowedges
1344	925 Criminal Damage	E08000017	06/08/2019	06/08/2019	00:43	02:09	Lowedges
1345	913 Violence with Injury	E08000016	15/05/2012	15/05/2012	01:12	No record	Ecclesfield
1346	917 Robbery of Business Property	E08000017	27/08/2011	27/08/2011	00:28	01:55	High Green
1347	912 Homicide	E08000017	14/08/2019	14/08/2019	00:28	21:21	Totley
1348	918 Robbery of Personal Property	E08000018	28/02/2013	28/02/2013	12:28	13:26	Woodseats
1349	917 Robbery of Business Property	E08000019	23/04/2015	23/04/2015	04:33	14:38	Chapeltown
1350	912 Homicide	E08000018	31/08/2015	31/08/2015	00:43	00:43	City Centre
1351	917 Robbery of Business Property	E08000017	12/04/2010	12/04/2010	01:55	03:36	Shirecliffe
1352	917 Robbery of Business Property	E08000017	22/02/2018	22/02/2018	19:40	21:21	High Green
1353	922 Bicycle Theft	E08000017	30/10/2015	30/10/2015	00:43	19:40	Heeley
1354	914 Violence without Injury	E08000018	18/01/2019	19/01/2019	23:31	No record	Ecclesfield
1355	914 Violence without Injury	E08000016	27/03/2017	27/03/2017	15:50	17:02	Mosborough
1356	915 Rape	E08000017	15/02/2017	16/02/2017	01:40	No record	Hillsborough
1357	925 Criminal Damage	E08000019	14/06/2012	15/06/2012	00:57	00:00	Mosborough
1358	912 Homicide	E08000016	03/05/2017	03/05/2017	00:57	No record	Southey
1359	921 Theft from the Person	E08000016	19/08/2019	19/08/2019	00:57	No record	High Green
1360	920 Vehicle Offences	E08000017	30/11/2014	30/11/2014	00:57	00:57	Lowedges
1361	912 Homicide	E08000016	01/03/2011	01/03/2011	00:57	20:24	City Centre
1362	921 Theft from the Person	E08000018	24/02/2015	24/02/2015	00:28	23:02	Ecclesfield
1363	928 Possession of Drugs	E08000018	18/05/2015	18/05/2015	21:50	21:50	Dore
1364	921 Theft from the Person	E08000017	04/06/2015	04/06/2015	00:14	00:43	Broomhill
1365	927 Trafficking of Drugs	E08000019	29/10/2015	29/10/2015	18:43	No record	Woodseats
1366	916 Other Sexual Offences	E08000017	10/10/2014	10/10/2014	17:02	17:45	Dore
1367	918 Robbery of Personal Property	E08000017	01/10/2012	01/10/2012	14:24	15:21	Shiregreen
1368	923 Shoplifting	E08000016	21/08/2014	21/08/2014	00:57	02:09	Lowedges
1369	924 All Other Theft Offences	E08000019	21/03/2012	21/03/2012	00:57	02:09	City Centre
1370	918 Robbery of Personal Property	E08000016	13/11/2019	13/11/2019	01:26	10:33	Broomhill
1371	925 Criminal Damage	E08000016	28/12/2010	28/12/2010	01:40	No record	Ecclesfield
1372	928 Possession of Drugs	E08000016	21/06/2015	21/06/2015	03:21	03:21	Shirecliffe
1373	927 Trafficking of Drugs	E08000018	31/12/2012	31/12/2012	01:12	01:12	Parson Cross
1374	926 Arson	E08000019	13/08/2016	13/08/2016	00:57	02:09	Broomhill
1375	918 Robbery of Personal Property	E08000016	09/01/2011	09/01/2011	18:00	18:57	Heeley
1376	922 Bicycle Theft	E08000018	23/03/2012	23/03/2012	01:40	No record	City Centre
1377	914 Violence without Injury	E08000016	12/07/2016	12/07/2016	00:43	No record	High Green
1378	916 Other Sexual Offences	E08000017	06/08/2016	07/08/2016	21:07	16:48	Hillsborough
1379	924 All Other Theft Offences	E08000017	03/09/2017	04/09/2017	13:40	06:43	Woodseats
1380	914 Violence without Injury	E08000018	06/02/2016	06/02/2016	04:33	06:28	Chapeltown
1381	912 Homicide	E08000016	23/04/2014	24/04/2014	17:02	06:43	Meersbrook
1382	921 Theft from the Person	E08000017	04/02/2015	04/02/2015	00:57	12:43	High Green
1383	919 Burglary	E08000016	18/03/2018	18/03/2018	04:33	12:43	Heeley
1384	920 Vehicle Offences	E08000018	17/06/2017	17/06/2017	00:14	00:43	Hillsborough
1385	920 Vehicle Offences	E08000019	08/01/2012	08/01/2012	00:57	01:26	Ecclesfield
1386	928 Possession of Drugs	E08000017	05/08/2010	05/08/2010	01:12	01:12	Totley
1387	919 Burglary	E08000017	06/12/2015	06/12/2015	01:26	03:21	Southey
1388	917 Robbery of Business Property	E08000016	19/12/2012	19/12/2012	06:28	No record	Shirecliffe
1389	912 Homicide	E08000019	12/12/2011	12/12/2011	13:26	No record	Shirecliffe
1390	919 Burglary	E08000018	22/12/2018	23/12/2018	12:14	08:38	City Centre
1391	920 Vehicle Offences	E08000017	17/09/2016	17/09/2016	02:09	02:24	Wisewood
1392	921 Theft from the Person	E08000019	06/04/2011	06/04/2011	11:31	14:24	Shirecliffe
1393	917 Robbery of Business Property	E08000019	13/02/2016	14/02/2016	03:36	01:12	Shirecliffe
1394	920 Vehicle Offences	E08000019	04/08/2012	05/08/2012	23:31	00:28	Parson Cross
1395	917 Robbery of Business Property	E08000019	26/07/2017	26/07/2017	00:57	02:24	Heeley
1396	927 Trafficking of Drugs	E08000018	06/11/2019	06/11/2019	01:12	02:38	Mosborough
1397	913 Violence with Injury	E08000017	04/07/2012	04/07/2012	01:55	01:55	Southey
1398	927 Trafficking of Drugs	E08000018	20/09/2014	21/09/2014	23:16	06:00	Hillsborough
1399	928 Possession of Drugs	E08000018	30/12/2016	30/12/2016	06:00	06:00	City Centre
1400	922 Bicycle Theft	E08000016	07/11/2018	07/11/2018	05:02	05:45	Ecclesfield
1401	920 Vehicle Offences	E08000019	28/01/2015	28/01/2015	01:40	03:36	Parson Cross
1402	928 Possession of Drugs	E08000016	08/04/2010	08/04/2010	01:12	No record	Shirecliffe
1403	918 Robbery of Personal Property	E08000018	08/04/2011	08/04/2011	00:28	01:55	Meersbrook
1404	927 Trafficking of Drugs	E08000016	04/05/2017	04/05/2017	00:57	17:16	High Green
1405	918 Robbery of Personal Property	E08000019	28/12/2017	28/12/2017	01:12	01:55	Southey
1406	924 All Other Theft Offences	E08000018	24/02/2013	24/02/2013	01:12	09:36	Ecclesfield
1407	919 Burglary	E08000018	22/10/2019	22/10/2019	01:26	No record	High Green
1408	926 Arson	E08000016	27/05/2018	28/05/2018	23:16	No record	Parson Cross
1409	912 Homicide	E08000017	23/06/2010	23/06/2010	18:57	18:57	Wisewood
1410	915 Rape	E08000016	06/03/2014	06/03/2014	00:57	02:09	Lowedges
1411	928 Possession of Drugs	E08000016	22/05/2011	22/05/2011	21:36	22:33	City Centre
1412	922 Bicycle Theft	E08000016	14/06/2010	14/06/2010	01:26	No record	City Centre
1413	928 Possession of Drugs	E08000018	19/08/2013	19/08/2013	02:38	03:07	Wisewood
1414	925 Criminal Damage	E08000017	23/12/2011	23/12/2011	11:16	12:00	Broomhill
1415	913 Violence with Injury	E08000018	20/12/2012	20/12/2012	01:40	11:45	Dore
1416	918 Robbery of Personal Property	E08000016	18/09/2010	18/09/2010	01:55	01:55	Meersbrook
1417	917 Robbery of Business Property	E08000016	05/11/2010	05/11/2010	00:43	02:09	Lowedges
1418	918 Robbery of Personal Property	E08000019	18/06/2018	19/06/2018	06:57	06:28	Dore
1419	917 Robbery of Business Property	E08000016	04/08/2013	04/08/2013	16:48	17:16	Shirecliffe
1420	922 Bicycle Theft	E08000019	30/05/2011	30/05/2011	01:26	01:26	Chapeltown
1421	919 Burglary	E08000019	17/09/2012	17/09/2012	05:02	09:07	Woodseats
1422	919 Burglary	E08000018	07/02/2018	07/02/2018	01:12	07:40	Wisewood
1423	912 Homicide	E08000018	24/07/2011	24/07/2011	01:55	22:33	Chapeltown
1424	928 Possession of Drugs	E08000019	07/06/2010	07/06/2010	01:12	No record	Wisewood
1425	913 Violence with Injury	E08000019	22/09/2018	22/09/2018	06:28	No record	Shiregreen
1426	928 Possession of Drugs	E08000016	10/04/2019	10/04/2019	00:14	17:16	Parson Cross
1427	924 All Other Theft Offences	E08000017	16/07/2013	16/07/2013	07:12	21:36	Chapeltown
1428	922 Bicycle Theft	E08000019	23/08/2017	23/08/2017	00:14	01:12	Heeley
1429	924 All Other Theft Offences	E08000018	31/03/2011	31/03/2011	16:04	17:45	Woodseats
1430	921 Theft from the Person	E08000016	18/07/2017	19/07/2017	19:26	No record	Dore
1431	928 Possession of Drugs	E08000018	03/01/2017	03/01/2017	04:33	05:45	Ecclesfield
1432	916 Other Sexual Offences	E08000018	11/02/2014	11/02/2014	14:09	14:09	Lowedges
1433	915 Rape	E08000019	25/07/2015	25/07/2015	00:14	06:14	Chapeltown
1434	923 Shoplifting	E08000017	21/05/2015	21/05/2015	01:55	18:00	Mosborough
1435	915 Rape	E08000017	18/03/2017	18/03/2017	11:16	11:16	City Centre
1436	923 Shoplifting	E08000019	02/12/2016	02/12/2016	01:12	02:09	Southey
1437	920 Vehicle Offences	E08000019	01/09/2016	01/09/2016	00:28	18:00	Shiregreen
1438	921 Theft from the Person	E08000017	06/09/2010	06/09/2010	01:26	01:40	Chapeltown
1439	919 Burglary	E08000019	29/11/2011	30/11/2011	09:21	03:36	High Green
1440	928 Possession of Drugs	E08000017	19/02/2017	19/02/2017	01:12	01:12	Totley
1441	919 Burglary	E08000018	13/06/2011	13/06/2011	07:12	07:12	Dore
1442	921 Theft from the Person	E08000017	08/06/2017	08/06/2017	01:55	02:09	Shirecliffe
1443	922 Bicycle Theft	E08000016	24/05/2015	24/05/2015	01:12	22:19	Hillsborough
1444	912 Homicide	E08000019	18/11/2012	18/11/2012	00:14	10:48	Southey
1445	912 Homicide	E08000018	04/08/2012	04/08/2012	00:43	No record	Broomhill
1446	915 Rape	E08000016	24/03/2011	24/03/2011	00:28	01:40	Ecclesfield
1447	921 Theft from the Person	E08000016	22/02/2014	22/02/2014	18:43	19:40	Wisewood
1448	917 Robbery of Business Property	E08000018	24/03/2011	24/03/2011	16:04	16:48	Hillsborough
1449	923 Shoplifting	E08000019	02/09/2013	03/09/2013	23:31	18:57	Dore
1450	923 Shoplifting	E08000019	05/12/2016	06/12/2016	12:00	11:02	Ecclesfield
1451	912 Homicide	E08000019	01/10/2019	01/10/2019	01:26	02:38	Totley
1452	918 Robbery of Personal Property	E08000017	06/01/2018	06/01/2018	01:55	22:19	Hillsborough
1453	923 Shoplifting	E08000016	12/03/2010	12/03/2010	05:31	05:31	Wisewood
1454	928 Possession of Drugs	E08000017	08/11/2016	09/11/2016	01:26	00:28	Totley
1455	914 Violence without Injury	E08000016	12/06/2010	12/06/2010	01:12	01:40	Southey
1456	915 Rape	E08000017	28/04/2014	28/04/2014	01:12	02:52	Woodseats
1457	925 Criminal Damage	E08000016	24/01/2010	24/01/2010	00:57	01:55	Ecclesfield
1458	923 Shoplifting	E08000018	11/07/2011	11/07/2011	00:14	01:26	Shirecliffe
1459	925 Criminal Damage	E08000017	20/03/2011	21/03/2011	20:24	No record	Heeley
1460	917 Robbery of Business Property	E08000018	01/11/2013	01/11/2013	00:14	01:12	Shiregreen
1461	924 All Other Theft Offences	E08000019	16/08/2015	16/08/2015	01:26	03:07	Shiregreen
1462	927 Trafficking of Drugs	E08000016	26/01/2010	26/01/2010	08:38	10:04	Parson Cross
1463	916 Other Sexual Offences	E08000019	18/01/2010	18/01/2010	01:26	04:04	City Centre
1464	916 Other Sexual Offences	E08000017	07/09/2016	07/09/2016	00:14	01:12	Chapeltown
1465	917 Robbery of Business Property	E08000017	08/03/2019	08/03/2019	00:57	18:57	Lowedges
1466	926 Arson	E08000016	04/07/2010	04/07/2010	18:28	No record	Chapeltown
1467	922 Bicycle Theft	E08000018	02/09/2011	02/09/2011	00:57	00:57	Broomhill
1468	918 Robbery of Personal Property	E08000019	17/12/2017	17/12/2017	01:26	01:55	Shiregreen
1469	921 Theft from the Person	E08000018	09/06/2017	09/06/2017	01:26	02:52	Chapeltown
1470	928 Possession of Drugs	E08000017	16/04/2010	16/04/2010	01:26	18:57	Woodseats
1471	917 Robbery of Business Property	E08000017	04/07/2016	04/07/2016	00:43	19:40	Meersbrook
1472	915 Rape	E08000018	01/01/2010	01/01/2010	01:40	03:21	Southey
1473	926 Arson	E08000017	20/06/2017	20/06/2017	01:12	01:55	Shiregreen
1474	926 Arson	E08000017	12/01/2010	12/01/2010	20:38	21:36	High Green
1475	918 Robbery of Personal Property	E08000017	07/03/2018	07/03/2018	00:57	21:50	Dore
1476	913 Violence with Injury	E08000017	29/05/2011	29/05/2011	00:28	No record	Hillsborough
1477	928 Possession of Drugs	E08000018	13/06/2013	13/06/2013	01:12	01:12	Heeley
1478	914 Violence without Injury	E08000016	22/06/2018	22/06/2018	22:19	22:19	Shiregreen
1479	917 Robbery of Business Property	E08000018	03/10/2011	03/10/2011	05:45	06:57	Shiregreen
1480	927 Trafficking of Drugs	E08000018	18/04/2017	18/04/2017	06:00	07:12	Ecclesfield
1481	925 Criminal Damage	E08000019	29/09/2016	29/09/2016	00:28	01:55	Heeley
1482	915 Rape	E08000016	28/08/2015	29/08/2015	09:50	06:14	Hillsborough
1483	919 Burglary	E08000019	05/10/2014	05/10/2014	00:57	02:52	Dore
1484	922 Bicycle Theft	E08000017	04/02/2014	05/02/2014	01:12	00:43	Meersbrook
1485	915 Rape	E08000017	26/01/2011	27/01/2011	21:07	No record	Shiregreen
1486	922 Bicycle Theft	E08000019	18/05/2015	18/05/2015	04:19	06:57	Totley
1487	925 Criminal Damage	E08000018	31/03/2012	31/03/2012	00:28	01:12	Shirecliffe
1488	928 Possession of Drugs	E08000017	25/03/2015	25/03/2015	00:57	No record	Chapeltown
1489	923 Shoplifting	E08000019	28/02/2015	28/02/2015	03:07	10:04	Lowedges
1490	918 Robbery of Personal Property	E08000019	13/01/2010	13/01/2010	01:55	03:21	Chapeltown
1491	918 Robbery of Personal Property	E08000019	23/12/2010	23/12/2010	00:57	17:31	Woodseats
1492	915 Rape	E08000019	11/08/2018	11/08/2018	06:14	15:21	Wisewood
1493	916 Other Sexual Offences	E08000018	25/07/2017	25/07/2017	01:12	02:09	Mosborough
1494	914 Violence without Injury	E08000017	19/11/2013	19/11/2013	20:24	No record	Hillsborough
1495	917 Robbery of Business Property	E08000017	13/05/2015	13/05/2015	00:57	00:57	Dore
1496	925 Criminal Damage	E08000016	21/02/2014	21/02/2014	19:12	No record	Shiregreen
1497	924 All Other Theft Offences	E08000016	14/08/2018	14/08/2018	01:12	No record	Woodseats
1498	916 Other Sexual Offences	E08000019	20/12/2014	20/12/2014	01:40	18:14	Shiregreen
1499	921 Theft from the Person	E08000017	14/06/2014	14/06/2014	12:14	17:02	Chapeltown
1500	928 Possession of Drugs	E08000019	08/02/2011	08/02/2011	01:12	08:52	Parson Cross
1501	913 Violence with Injury	E08000018	16/02/2010	16/02/2010	01:26	01:55	Broomhill
1502	921 Theft from the Person	E08000019	08/11/2019	09/11/2019	13:26	11:31	Woodseats
1503	921 Theft from the Person	E08000016	03/06/2013	03/06/2013	16:19	18:14	Wisewood
1504	918 Robbery of Personal Property	E08000018	18/04/2013	18/04/2013	01:26	06:28	Mosborough
1505	914 Violence without Injury	E08000018	30/01/2010	30/01/2010	10:19	No record	Heeley
1506	914 Violence without Injury	E08000019	05/12/2012	05/12/2012	01:12	02:38	Lowedges
1507	915 Rape	E08000018	30/09/2015	30/09/2015	03:21	03:36	Wisewood
1508	917 Robbery of Business Property	E08000019	19/02/2018	20/02/2018	17:02	12:43	Parson Cross
1509	913 Violence with Injury	E08000018	09/08/2015	09/08/2015	00:14	14:24	Broomhill
1510	922 Bicycle Theft	E08000016	05/01/2018	05/01/2018	03:07	07:12	Parson Cross
1511	923 Shoplifting	E08000018	28/09/2011	28/09/2011	09:21	11:02	Chapeltown
1512	912 Homicide	E08000019	16/11/2013	16/11/2013	09:36	No record	City Centre
1513	913 Violence with Injury	E08000019	01/02/2015	01/02/2015	11:16	11:45	Meersbrook
1514	928 Possession of Drugs	E08000016	18/02/2016	18/02/2016	03:07	04:48	Ecclesfield
1515	924 All Other Theft Offences	E08000019	02/03/2013	02/03/2013	00:28	00:57	Meersbrook
1516	917 Robbery of Business Property	E08000017	24/09/2012	24/09/2012	21:21	22:19	City Centre
1517	923 Shoplifting	E08000019	02/01/2014	03/01/2014	20:09	19:12	Mosborough
1518	920 Vehicle Offences	E08000016	20/06/2011	20/06/2011	00:57	07:12	Broomhill
1519	912 Homicide	E08000018	17/05/2015	17/05/2015	00:28	02:24	Shirecliffe
1520	917 Robbery of Business Property	E08000017	12/04/2018	12/04/2018	01:55	12:00	Parson Cross
1521	927 Trafficking of Drugs	E08000016	14/05/2014	14/05/2014	00:28	00:57	Woodseats
1522	915 Rape	E08000017	11/05/2018	11/05/2018	06:28	17:16	Wisewood
1523	914 Violence without Injury	E08000016	13/06/2010	14/06/2010	08:24	06:14	High Green
1524	926 Arson	E08000017	18/09/2010	18/09/2010	06:14	07:55	Woodseats
1525	915 Rape	E08000019	14/01/2010	14/01/2010	00:28	01:12	Heeley
1526	923 Shoplifting	E08000018	22/02/2013	22/02/2013	15:36	16:19	Shiregreen
1527	923 Shoplifting	E08000018	25/02/2013	25/02/2013	01:26	No record	Broomhill
1528	925 Criminal Damage	E08000017	12/01/2018	12/01/2018	06:43	23:02	Chapeltown
1529	927 Trafficking of Drugs	E08000018	05/11/2016	05/11/2016	01:12	03:36	City Centre
1530	927 Trafficking of Drugs	E08000017	16/12/2010	16/12/2010	08:52	08:52	Dore
1531	913 Violence with Injury	E08000019	03/03/2015	03/03/2015	01:40	22:48	High Green
1532	928 Possession of Drugs	E08000016	09/01/2019	09/01/2019	10:33	11:31	Chapeltown
1533	928 Possession of Drugs	E08000016	04/11/2017	04/11/2017	12:57	13:55	High Green
1534	928 Possession of Drugs	E08000017	28/10/2019	28/10/2019	00:28	01:12	Woodseats
1535	926 Arson	E08000017	19/06/2019	19/06/2019	00:43	No record	Totley
1536	920 Vehicle Offences	E08000018	14/07/2010	15/07/2010	21:50	14:09	Shirecliffe
1537	912 Homicide	E08000019	26/03/2017	26/03/2017	14:38	15:21	Ecclesfield
1538	923 Shoplifting	E08000016	09/09/2019	09/09/2019	01:12	03:07	Mosborough
1539	924 All Other Theft Offences	E08000018	18/02/2017	19/02/2017	17:02	01:26	Parson Cross
1540	917 Robbery of Business Property	E08000018	21/02/2018	21/02/2018	02:38	04:04	Shirecliffe
1541	924 All Other Theft Offences	E08000019	28/07/2016	28/07/2016	06:43	07:40	Totley
1542	920 Vehicle Offences	E08000018	08/02/2010	08/02/2010	11:16	No record	Heeley
1543	925 Criminal Damage	E08000019	14/05/2016	15/05/2016	19:12	15:36	Heeley
1544	921 Theft from the Person	E08000019	29/12/2012	29/12/2012	07:40	08:38	Broomhill
1545	912 Homicide	E08000018	07/09/2014	08/09/2014	15:07	06:28	Shirecliffe
1546	922 Bicycle Theft	E08000019	04/04/2015	04/04/2015	14:38	No record	Wisewood
1547	920 Vehicle Offences	E08000016	08/01/2014	08/01/2014	14:24	15:21	High Green
1548	927 Trafficking of Drugs	E08000018	13/04/2016	13/04/2016	18:43	No record	City Centre
1549	918 Robbery of Personal Property	E08000018	06/02/2019	07/02/2019	20:38	19:26	Mosborough
1550	921 Theft from the Person	E08000016	16/11/2018	16/11/2018	00:57	No record	City Centre
1551	919 Burglary	E08000017	14/07/2013	14/07/2013	07:12	07:12	Meersbrook
1552	914 Violence without Injury	E08000019	21/05/2015	21/05/2015	00:28	00:43	Meersbrook
1553	925 Criminal Damage	E08000019	25/12/2016	25/12/2016	15:07	16:33	Woodseats
1554	916 Other Sexual Offences	E08000016	05/05/2010	05/05/2010	02:52	02:52	Heeley
1555	916 Other Sexual Offences	E08000016	06/10/2010	06/10/2010	00:28	00:28	Broomhill
1556	916 Other Sexual Offences	E08000018	16/06/2012	16/06/2012	00:57	07:26	Parson Cross
1557	917 Robbery of Business Property	E08000016	28/01/2012	28/01/2012	13:55	15:50	Lowedges
1558	922 Bicycle Theft	E08000017	13/04/2011	13/04/2011	00:14	15:21	Meersbrook
1559	920 Vehicle Offences	E08000019	30/10/2017	31/10/2017	19:26	03:21	Mosborough
1560	915 Rape	E08000018	03/03/2013	04/03/2013	17:16	14:24	Parson Cross
1561	926 Arson	E08000017	11/06/2010	11/06/2010	01:26	21:36	Shiregreen
1562	921 Theft from the Person	E08000017	22/08/2015	22/08/2015	01:12	08:24	Parson Cross
1563	924 All Other Theft Offences	E08000017	28/11/2013	28/11/2013	14:24	14:24	Hillsborough
1564	922 Bicycle Theft	E08000016	12/03/2015	12/03/2015	06:14	07:26	High Green
1565	918 Robbery of Personal Property	E08000016	09/11/2018	09/11/2018	00:43	01:12	Parson Cross
1566	924 All Other Theft Offences	E08000017	27/08/2015	27/08/2015	21:36	21:36	Shiregreen
1567	920 Vehicle Offences	E08000019	23/08/2014	23/08/2014	01:12	11:45	Southey
1568	927 Trafficking of Drugs	E08000016	02/02/2010	02/02/2010	11:45	11:45	Southey
1569	920 Vehicle Offences	E08000019	20/10/2010	20/10/2010	01:26	02:52	Hillsborough
1570	923 Shoplifting	E08000018	08/10/2010	08/10/2010	01:26	03:07	Dore
1571	923 Shoplifting	E08000016	14/12/2015	14/12/2015	01:26	11:45	Wisewood
1572	916 Other Sexual Offences	E08000016	18/02/2013	19/02/2013	23:16	00:57	Shirecliffe
1573	928 Possession of Drugs	E08000018	16/01/2017	16/01/2017	22:33	No record	Dore
1574	928 Possession of Drugs	E08000017	05/04/2017	05/04/2017	00:57	05:31	Meersbrook
1575	912 Homicide	E08000016	01/10/2013	01/10/2013	00:43	No record	Southey
1576	922 Bicycle Theft	E08000016	05/03/2011	05/03/2011	16:48	No record	Chapeltown
1577	913 Violence with Injury	E08000019	13/05/2013	13/05/2013	00:43	00:43	Shirecliffe
1578	914 Violence without Injury	E08000019	14/10/2013	14/10/2013	01:26	03:07	High Green
1579	914 Violence without Injury	E08000018	20/03/2017	20/03/2017	00:43	01:55	Southey
1580	918 Robbery of Personal Property	E08000016	16/10/2017	16/10/2017	02:38	23:02	Dore
1581	928 Possession of Drugs	E08000017	27/06/2013	27/06/2013	00:57	02:09	Hillsborough
1582	920 Vehicle Offences	E08000016	02/11/2011	02/11/2011	17:02	17:02	Meersbrook
1583	927 Trafficking of Drugs	E08000016	09/09/2017	09/09/2017	03:50	05:02	Woodseats
1584	916 Other Sexual Offences	E08000016	19/12/2012	19/12/2012	01:40	03:07	Heeley
1585	915 Rape	E08000017	25/06/2019	25/06/2019	00:57	07:40	City Centre
1586	928 Possession of Drugs	E08000019	04/07/2017	05/07/2017	09:21	03:50	Dore
1587	914 Violence without Injury	E08000019	13/06/2019	13/06/2019	01:26	No record	Totley
1588	920 Vehicle Offences	E08000018	31/03/2017	31/03/2017	07:26	No record	Mosborough
1589	917 Robbery of Business Property	E08000018	10/06/2013	10/06/2013	01:40	15:36	Woodseats
1590	913 Violence with Injury	E08000018	13/02/2018	13/02/2018	01:55	06:57	Woodseats
1591	916 Other Sexual Offences	E08000018	15/03/2015	15/03/2015	14:24	23:45	Ecclesfield
1592	918 Robbery of Personal Property	E08000019	08/11/2012	09/11/2012	22:04	No record	Chapeltown
1593	915 Rape	E08000017	16/05/2013	16/05/2013	01:12	02:09	Lowedges
1594	926 Arson	E08000018	21/12/2011	21/12/2011	01:26	01:26	Hillsborough
1595	916 Other Sexual Offences	E08000018	22/09/2014	22/09/2014	00:57	00:57	City Centre
1596	920 Vehicle Offences	E08000017	29/05/2014	29/05/2014	13:26	13:55	Hillsborough
1597	919 Burglary	E08000019	24/02/2019	24/02/2019	21:21	23:16	Hillsborough
1598	925 Criminal Damage	E08000019	12/11/2014	12/11/2014	00:28	15:07	Mosborough
1599	917 Robbery of Business Property	E08000017	12/01/2011	13/01/2011	15:50	04:33	Chapeltown
1600	914 Violence without Injury	E08000019	16/12/2018	16/12/2018	00:28	09:07	Lowedges
1601	917 Robbery of Business Property	E08000016	11/06/2018	11/06/2018	07:40	22:19	City Centre
1602	913 Violence with Injury	E08000017	20/07/2018	20/07/2018	03:07	04:04	Southey
1603	926 Arson	E08000016	14/01/2010	14/01/2010	00:14	18:57	Wisewood
1604	912 Homicide	E08000016	14/12/2013	15/12/2013	23:02	No record	Broomhill
1605	922 Bicycle Theft	E08000019	13/01/2019	13/01/2019	18:00	19:55	Totley
1606	919 Burglary	E08000017	24/07/2010	24/07/2010	06:43	06:43	Woodseats
1607	920 Vehicle Offences	E08000017	03/08/2012	04/08/2012	19:40	17:16	Broomhill
1608	912 Homicide	E08000019	09/04/2019	09/04/2019	00:43	01:40	Shiregreen
1609	926 Arson	E08000019	16/07/2014	16/07/2014	12:28	No record	City Centre
1610	918 Robbery of Personal Property	E08000016	19/07/2018	19/07/2018	13:55	13:55	Heeley
1611	914 Violence without Injury	E08000016	09/02/2018	10/02/2018	14:24	14:09	Dore
1612	928 Possession of Drugs	E08000016	03/09/2016	03/09/2016	00:57	07:55	Ecclesfield
1613	923 Shoplifting	E08000019	04/07/2014	04/07/2014	02:38	17:45	Chapeltown
1614	920 Vehicle Offences	E08000019	07/01/2016	07/01/2016	01:55	No record	Woodseats
1615	924 All Other Theft Offences	E08000017	05/02/2011	05/02/2011	01:55	03:07	Totley
1616	927 Trafficking of Drugs	E08000019	17/10/2012	17/10/2012	15:21	15:21	Dore
1617	921 Theft from the Person	E08000016	06/01/2010	06/01/2010	01:55	No record	Parson Cross
1618	922 Bicycle Theft	E08000018	05/12/2015	06/12/2015	23:45	02:09	Parson Cross
1619	921 Theft from the Person	E08000018	18/11/2016	18/11/2016	09:50	No record	Shiregreen
1620	916 Other Sexual Offences	E08000016	01/12/2014	01/12/2014	05:02	12:28	Shirecliffe
1621	928 Possession of Drugs	E08000018	25/05/2016	25/05/2016	00:14	00:43	Totley
1622	920 Vehicle Offences	E08000016	03/08/2019	04/08/2019	16:33	12:14	Shiregreen
1623	914 Violence without Injury	E08000016	11/03/2016	11/03/2016	17:31	19:12	Hillsborough
1624	919 Burglary	E08000018	19/05/2010	19/05/2010	00:43	00:43	Wisewood
1625	915 Rape	E08000018	17/10/2018	17/10/2018	01:12	19:12	Dore
1626	928 Possession of Drugs	E08000016	28/07/2011	28/07/2011	16:19	No record	Meersbrook
1627	913 Violence with Injury	E08000018	05/07/2015	05/07/2015	00:57	02:24	Ecclesfield
1628	924 All Other Theft Offences	E08000019	06/02/2019	06/02/2019	00:28	00:43	Dore
1629	925 Criminal Damage	E08000019	29/01/2010	29/01/2010	11:45	12:14	Totley
1630	915 Rape	E08000017	18/12/2010	18/12/2010	01:40	08:38	Woodseats
1631	923 Shoplifting	E08000016	09/05/2013	09/05/2013	00:43	02:38	Chapeltown
1632	912 Homicide	E08000018	17/07/2010	17/07/2010	01:40	11:02	Heeley
1633	916 Other Sexual Offences	E08000016	26/07/2018	26/07/2018	03:21	19:26	Wisewood
1634	922 Bicycle Theft	E08000019	12/06/2012	12/06/2012	06:57	No record	Totley
1635	913 Violence with Injury	E08000019	07/01/2010	07/01/2010	05:45	05:45	Parson Cross
1636	918 Robbery of Personal Property	E08000018	20/10/2012	20/10/2012	05:31	06:57	Southey
1637	926 Arson	E08000017	27/02/2015	28/02/2015	13:55	08:24	Hillsborough
1638	926 Arson	E08000019	11/01/2011	11/01/2011	11:16	11:45	Shirecliffe
1639	923 Shoplifting	E08000019	02/12/2010	02/12/2010	03:07	14:38	Meersbrook
1640	924 All Other Theft Offences	E08000017	20/10/2013	20/10/2013	18:28	19:26	Woodseats
1641	925 Criminal Damage	E08000016	04/04/2015	04/04/2015	09:07	09:07	Totley
1642	922 Bicycle Theft	E08000016	02/01/2011	02/01/2011	17:02	17:31	Broomhill
1643	919 Burglary	E08000016	13/10/2018	13/10/2018	16:48	16:48	Southey
1644	919 Burglary	E08000018	31/05/2018	01/06/2018	23:45	No record	Hillsborough
1645	917 Robbery of Business Property	E08000018	17/07/2014	17/07/2014	01:26	02:38	Chapeltown
1646	923 Shoplifting	E08000019	25/03/2019	25/03/2019	00:28	02:09	Southey
1647	927 Trafficking of Drugs	E08000019	01/05/2016	01/05/2016	00:43	00:43	Chapeltown
1648	915 Rape	E08000019	12/08/2013	12/08/2013	01:40	21:21	Totley
1649	920 Vehicle Offences	E08000018	23/04/2017	23/04/2017	00:14	00:14	Hillsborough
1650	921 Theft from the Person	E08000018	17/12/2013	17/12/2013	01:12	01:12	Meersbrook
1651	928 Possession of Drugs	E08000017	22/06/2014	23/06/2014	12:14	01:12	Totley
1652	925 Criminal Damage	E08000018	23/07/2016	23/07/2016	08:24	09:36	Totley
1653	914 Violence without Injury	E08000019	05/06/2011	05/06/2011	14:24	No record	Woodseats
1654	917 Robbery of Business Property	E08000017	17/11/2016	17/11/2016	00:14	00:28	Parson Cross
1655	912 Homicide	E08000019	10/06/2018	10/06/2018	00:28	07:40	Mosborough
1656	918 Robbery of Personal Property	E08000017	17/03/2019	17/03/2019	00:43	00:43	Lowedges
1657	912 Homicide	E08000019	27/08/2010	27/08/2010	01:12	02:09	Wisewood
1658	912 Homicide	E08000016	02/03/2012	02/03/2012	21:21	22:19	Lowedges
1659	927 Trafficking of Drugs	E08000016	12/11/2019	12/11/2019	01:26	16:48	Hillsborough
1660	919 Burglary	E08000016	02/08/2013	02/08/2013	00:43	01:12	Meersbrook
1661	921 Theft from the Person	E08000019	09/06/2018	09/06/2018	00:43	00:43	Heeley
1662	922 Bicycle Theft	E08000016	08/06/2010	08/06/2010	00:43	03:07	City Centre
1663	917 Robbery of Business Property	E08000016	09/07/2010	10/07/2010	05:45	05:31	Broomhill
1664	928 Possession of Drugs	E08000019	20/11/2017	20/11/2017	15:21	No record	High Green
1665	921 Theft from the Person	E08000018	21/08/2017	21/08/2017	00:28	19:12	Parson Cross
1666	913 Violence with Injury	E08000019	28/12/2011	28/12/2011	07:26	08:38	Wisewood
1667	917 Robbery of Business Property	E08000018	24/09/2016	24/09/2016	01:12	01:12	Broomhill
1668	925 Criminal Damage	E08000018	13/12/2016	13/12/2016	00:57	20:09	Totley
1669	913 Violence with Injury	E08000017	24/10/2018	24/10/2018	00:57	01:40	Heeley
1670	915 Rape	E08000016	12/12/2017	13/12/2017	23:02	21:36	Mosborough
1671	923 Shoplifting	E08000019	17/04/2013	17/04/2013	15:50	17:45	Meersbrook
1672	912 Homicide	E08000017	27/02/2018	27/02/2018	00:28	22:04	Shiregreen
1673	917 Robbery of Business Property	E08000017	03/11/2013	04/11/2013	23:16	00:00	Mosborough
1674	926 Arson	E08000017	25/12/2016	25/12/2016	02:38	10:04	Woodseats
1675	920 Vehicle Offences	E08000017	10/03/2010	10/03/2010	00:57	18:43	Shiregreen
1676	917 Robbery of Business Property	E08000017	06/04/2010	07/04/2010	23:31	10:33	High Green
1677	918 Robbery of Personal Property	E08000017	05/12/2015	05/12/2015	01:26	No record	Totley
1678	924 All Other Theft Offences	E08000017	14/12/2017	15/12/2017	13:55	No record	Meersbrook
1679	919 Burglary	E08000016	23/03/2016	24/03/2016	23:02	00:00	Lowedges
1680	920 Vehicle Offences	E08000019	13/09/2018	13/09/2018	02:38	03:36	Heeley
1681	913 Violence with Injury	E08000019	04/06/2013	04/06/2013	12:57	13:26	Broomhill
1682	921 Theft from the Person	E08000016	13/06/2011	13/06/2011	22:19	22:48	Hillsborough
1683	923 Shoplifting	E08000018	01/10/2011	01/10/2011	00:57	11:16	Mosborough
1684	916 Other Sexual Offences	E08000019	27/06/2017	27/06/2017	00:14	00:14	High Green
1685	918 Robbery of Personal Property	E08000019	30/09/2016	30/09/2016	22:48	23:31	Dore
1686	917 Robbery of Business Property	E08000018	24/02/2013	24/02/2013	16:04	17:31	Dore
1687	922 Bicycle Theft	E08000016	14/04/2017	14/04/2017	00:43	No record	City Centre
1688	920 Vehicle Offences	E08000019	07/11/2014	07/11/2014	17:16	18:14	Woodseats
1689	914 Violence without Injury	E08000019	16/07/2019	16/07/2019	01:12	17:02	Chapeltown
1690	925 Criminal Damage	E08000016	23/05/2017	23/05/2017	15:50	17:45	High Green
1691	928 Possession of Drugs	E08000017	31/08/2015	31/08/2015	00:28	12:00	Dore
1692	913 Violence with Injury	E08000016	16/04/2015	16/04/2015	21:50	No record	Shirecliffe
1693	919 Burglary	E08000017	30/10/2016	30/10/2016	10:04	11:31	Southey
1694	918 Robbery of Personal Property	E08000016	30/07/2013	30/07/2013	06:14	11:45	City Centre
1695	916 Other Sexual Offences	E08000017	10/03/2015	10/03/2015	00:14	01:26	Mosborough
1696	924 All Other Theft Offences	E08000016	30/06/2010	30/06/2010	00:57	20:38	Chapeltown
1697	914 Violence without Injury	E08000019	20/05/2011	20/05/2011	08:24	22:04	High Green
1698	920 Vehicle Offences	E08000017	18/04/2011	18/04/2011	01:12	02:38	Southey
1699	921 Theft from the Person	E08000016	18/12/2018	19/12/2018	23:31	00:57	Woodseats
1700	926 Arson	E08000018	30/04/2011	30/04/2011	00:28	02:38	Chapeltown
1701	927 Trafficking of Drugs	E08000019	03/07/2019	03/07/2019	18:00	19:26	Woodseats
1702	916 Other Sexual Offences	E08000019	22/08/2019	22/08/2019	06:14	07:12	Lowedges
1703	916 Other Sexual Offences	E08000016	13/05/2015	14/05/2015	16:19	03:21	Meersbrook
1704	920 Vehicle Offences	E08000017	13/04/2013	13/04/2013	00:43	01:12	Totley
1705	915 Rape	E08000017	29/10/2017	29/10/2017	00:14	01:12	Southey
1706	923 Shoplifting	E08000016	06/04/2012	06/04/2012	09:50	10:19	Hillsborough
1707	920 Vehicle Offences	E08000016	10/04/2010	10/04/2010	01:55	02:09	Broomhill
1708	921 Theft from the Person	E08000016	02/03/2014	02/03/2014	01:26	No record	Totley
1709	920 Vehicle Offences	E08000016	19/11/2018	20/11/2018	21:07	16:04	Shiregreen
1710	928 Possession of Drugs	E08000017	24/06/2018	24/06/2018	11:02	12:00	City Centre
1711	920 Vehicle Offences	E08000017	12/01/2013	13/01/2013	10:48	01:55	City Centre
1712	924 All Other Theft Offences	E08000016	07/04/2012	07/04/2012	00:43	01:40	Parson Cross
1713	916 Other Sexual Offences	E08000018	29/01/2014	29/01/2014	00:57	01:26	Woodseats
1714	915 Rape	E08000019	13/08/2017	13/08/2017	01:55	10:48	Mosborough
1715	918 Robbery of Personal Property	E08000016	18/01/2012	18/01/2012	00:14	01:26	Shirecliffe
1716	919 Burglary	E08000018	20/04/2012	20/04/2012	00:43	01:26	Southey
1717	915 Rape	E08000016	09/04/2010	09/04/2010	11:45	No record	Heeley
1718	914 Violence without Injury	E08000018	08/08/2014	08/08/2014	16:33	17:02	City Centre
1719	912 Homicide	E08000018	22/09/2019	22/09/2019	09:07	09:07	Chapeltown
1720	923 Shoplifting	E08000018	18/12/2018	18/12/2018	06:28	07:26	Shiregreen
1721	925 Criminal Damage	E08000018	27/05/2011	27/05/2011	00:28	No record	Chapeltown
1722	924 All Other Theft Offences	E08000018	07/04/2011	07/04/2011	01:12	09:07	City Centre
1723	912 Homicide	E08000019	05/04/2012	05/04/2012	05:45	No record	Totley
1724	922 Bicycle Theft	E08000018	10/11/2017	10/11/2017	04:04	05:16	High Green
1725	914 Violence without Injury	E08000018	07/06/2012	07/06/2012	00:28	01:26	Heeley
1726	920 Vehicle Offences	E08000016	15/04/2010	15/04/2010	22:04	22:33	Woodseats
1727	921 Theft from the Person	E08000016	01/05/2019	01/05/2019	01:26	02:52	Dore
1728	915 Rape	E08000018	14/09/2017	14/09/2017	01:26	03:07	Broomhill
1729	912 Homicide	E08000017	05/04/2011	05/04/2011	05:45	06:43	Woodseats
1730	922 Bicycle Theft	E08000018	23/06/2011	24/06/2011	19:40	05:31	Woodseats
1731	912 Homicide	E08000017	07/08/2013	07/08/2013	01:26	No record	Hillsborough
1732	920 Vehicle Offences	E08000016	07/06/2015	07/06/2015	00:57	10:48	Totley
1733	915 Rape	E08000016	24/04/2013	24/04/2013	00:14	21:07	Lowedges
1734	923 Shoplifting	E08000017	11/09/2013	12/09/2013	21:50	18:00	City Centre
1735	913 Violence with Injury	E08000018	25/05/2017	25/05/2017	00:57	10:33	Totley
1736	927 Trafficking of Drugs	E08000016	29/05/2017	29/05/2017	00:43	00:43	Hillsborough
1737	913 Violence with Injury	E08000016	08/07/2013	08/07/2013	14:24	15:36	Southey
1738	918 Robbery of Personal Property	E08000019	09/03/2010	09/03/2010	14:52	16:04	Shirecliffe
1739	923 Shoplifting	E08000017	18/09/2019	18/09/2019	00:57	01:40	Shirecliffe
1740	917 Robbery of Business Property	E08000019	20/06/2010	21/06/2010	20:52	11:45	Lowedges
1741	914 Violence without Injury	E08000018	10/06/2014	10/06/2014	01:12	02:38	Meersbrook
1742	921 Theft from the Person	E08000016	05/10/2018	05/10/2018	19:55	19:55	Ecclesfield
1743	917 Robbery of Business Property	E08000017	15/02/2017	15/02/2017	01:26	01:40	High Green
1744	912 Homicide	E08000019	15/08/2011	16/08/2011	18:57	04:04	City Centre
1745	913 Violence with Injury	E08000018	21/04/2011	21/04/2011	09:36	10:48	High Green
1746	915 Rape	E08000016	06/05/2018	06/05/2018	19:12	No record	Totley
1747	913 Violence with Injury	E08000019	04/04/2011	04/04/2011	01:12	01:55	Parson Cross
1748	914 Violence without Injury	E08000016	08/10/2015	08/10/2015	01:12	No record	Southey
1749	916 Other Sexual Offences	E08000016	20/03/2019	21/03/2019	22:04	No record	Mosborough
1750	926 Arson	E08000017	30/04/2018	30/04/2018	00:28	00:28	High Green
1751	918 Robbery of Personal Property	E08000019	09/11/2013	09/11/2013	01:40	15:36	Wisewood
1752	917 Robbery of Business Property	E08000017	19/11/2019	19/11/2019	18:43	23:02	Broomhill
1753	916 Other Sexual Offences	E08000017	29/10/2016	29/10/2016	10:33	11:31	High Green
1754	918 Robbery of Personal Property	E08000018	24/09/2015	24/09/2015	00:57	01:26	Chapeltown
1755	920 Vehicle Offences	E08000017	03/12/2017	03/12/2017	21:36	22:33	Parson Cross
1756	915 Rape	E08000019	11/02/2015	11/02/2015	00:43	12:43	Hillsborough
1757	928 Possession of Drugs	E08000016	07/08/2016	07/08/2016	01:26	05:02	Shiregreen
1758	926 Arson	E08000017	05/04/2014	05/04/2014	08:09	09:50	Mosborough
1759	922 Bicycle Theft	E08000018	07/08/2015	08/08/2015	23:45	01:26	City Centre
1760	928 Possession of Drugs	E08000016	28/04/2018	28/04/2018	04:33	05:31	Parson Cross
1761	919 Burglary	E08000017	06/03/2014	07/03/2014	18:14	10:48	Ecclesfield
1762	915 Rape	E08000018	22/08/2014	22/08/2014	01:40	01:40	Mosborough
1763	926 Arson	E08000017	03/12/2016	03/12/2016	00:57	06:28	Broomhill
1764	917 Robbery of Business Property	E08000018	19/09/2018	19/09/2018	07:12	20:09	Ecclesfield
1765	927 Trafficking of Drugs	E08000018	06/11/2016	06/11/2016	00:57	10:19	City Centre
1766	921 Theft from the Person	E08000016	28/04/2016	28/04/2016	00:28	01:40	Totley
1767	923 Shoplifting	E08000017	29/04/2016	29/04/2016	21:07	23:31	Parson Cross
1768	923 Shoplifting	E08000016	08/11/2015	08/11/2015	01:55	03:07	Meersbrook
1769	916 Other Sexual Offences	E08000018	05/02/2011	05/02/2011	00:14	No record	Shirecliffe
1770	927 Trafficking of Drugs	E08000017	04/09/2010	04/09/2010	02:52	No record	City Centre
1771	924 All Other Theft Offences	E08000018	15/09/2017	16/09/2017	14:09	07:26	Dore
1772	917 Robbery of Business Property	E08000016	26/01/2011	26/01/2011	21:36	23:02	High Green
1773	916 Other Sexual Offences	E08000017	18/04/2012	18/04/2012	01:12	No record	Shirecliffe
1774	920 Vehicle Offences	E08000019	16/11/2016	16/11/2016	00:14	02:09	Chapeltown
1775	913 Violence with Injury	E08000017	13/05/2016	13/05/2016	00:28	No record	Meersbrook
1776	916 Other Sexual Offences	E08000016	12/11/2019	12/11/2019	00:57	06:00	Meersbrook
1777	915 Rape	E08000019	05/05/2013	05/05/2013	01:26	01:40	Wisewood
1778	921 Theft from the Person	E08000016	19/06/2016	19/06/2016	00:57	02:52	Parson Cross
1779	913 Violence with Injury	E08000018	27/03/2018	28/03/2018	15:36	00:28	Mosborough
1780	922 Bicycle Theft	E08000019	14/10/2016	14/10/2016	01:55	18:43	Totley
1781	918 Robbery of Personal Property	E08000017	17/09/2016	17/09/2016	00:14	13:55	Dore
1782	915 Rape	E08000016	02/03/2015	02/03/2015	02:24	05:02	Chapeltown
1783	917 Robbery of Business Property	E08000019	01/02/2013	01/02/2013	02:24	23:31	City Centre
1784	924 All Other Theft Offences	E08000019	18/01/2012	18/01/2012	00:14	01:55	Shiregreen
1785	924 All Other Theft Offences	E08000019	18/05/2010	18/05/2010	23:31	23:31	Wisewood
1786	928 Possession of Drugs	E08000019	24/02/2012	25/02/2012	18:00	11:31	Lowedges
1787	917 Robbery of Business Property	E08000016	17/07/2013	17/07/2013	01:55	01:55	Chapeltown
1788	919 Burglary	E08000018	20/03/2013	20/03/2013	00:57	01:40	Meersbrook
1789	925 Criminal Damage	E08000019	19/07/2013	19/07/2013	12:28	22:48	Heeley
1790	920 Vehicle Offences	E08000019	08/10/2013	08/10/2013	17:16	18:57	Hillsborough
1791	925 Criminal Damage	E08000019	17/03/2019	17/03/2019	01:55	03:21	Mosborough
1792	920 Vehicle Offences	E08000017	11/05/2018	11/05/2018	04:33	09:21	Wisewood
1793	918 Robbery of Personal Property	E08000016	20/01/2010	20/01/2010	01:40	03:07	City Centre
1794	926 Arson	E08000018	12/01/2012	12/01/2012	19:55	21:36	Mosborough
1795	913 Violence with Injury	E08000019	22/05/2017	22/05/2017	01:40	08:38	Woodseats
1796	921 Theft from the Person	E08000016	27/08/2014	27/08/2014	00:57	01:26	Broomhill
1797	925 Criminal Damage	E08000017	21/08/2016	22/08/2016	00:57	00:43	Broomhill
1798	913 Violence with Injury	E08000017	06/03/2018	06/03/2018	05:31	16:19	City Centre
1799	912 Homicide	E08000018	22/12/2010	22/12/2010	00:57	13:40	Ecclesfield
1800	928 Possession of Drugs	E08000019	24/03/2015	24/03/2015	00:14	10:04	Totley
1801	921 Theft from the Person	E08000017	16/10/2017	16/10/2017	11:45	14:52	Lowedges
1802	928 Possession of Drugs	E08000016	27/03/2014	27/03/2014	23:16	23:16	Shiregreen
1803	923 Shoplifting	E08000019	15/07/2014	15/07/2014	01:26	22:33	Broomhill
1804	920 Vehicle Offences	E08000017	08/11/2019	09/11/2019	21:36	20:09	Wisewood
1805	913 Violence with Injury	E08000019	17/11/2012	17/11/2012	14:38	16:33	Dore
1806	919 Burglary	E08000017	21/07/2015	21/07/2015	01:40	02:52	Chapeltown
1807	919 Burglary	E08000016	20/05/2014	20/05/2014	00:43	14:09	Wisewood
1808	914 Violence without Injury	E08000019	26/11/2010	26/11/2010	00:57	01:26	Shirecliffe
1809	913 Violence with Injury	E08000019	20/06/2019	21/06/2019	22:19	14:24	Hillsborough
1810	918 Robbery of Personal Property	E08000017	05/11/2015	05/11/2015	00:43	20:38	Mosborough
1811	913 Violence with Injury	E08000017	02/09/2013	02/09/2013	00:14	06:57	Dore
1812	923 Shoplifting	E08000017	22/09/2010	22/09/2010	00:28	02:52	Hillsborough
1813	922 Bicycle Theft	E08000019	21/12/2016	21/12/2016	16:48	19:40	Broomhill
1814	925 Criminal Damage	E08000016	10/05/2011	10/05/2011	01:26	08:24	Meersbrook
1815	922 Bicycle Theft	E08000018	12/09/2018	13/09/2018	04:33	00:00	Shiregreen
1816	913 Violence with Injury	E08000018	25/11/2014	25/11/2014	20:38	20:38	Parson Cross
1817	928 Possession of Drugs	E08000018	14/04/2011	15/04/2011	14:52	No record	Chapeltown
1818	918 Robbery of Personal Property	E08000019	30/12/2013	30/12/2013	01:55	14:24	Southey
1819	926 Arson	E08000019	14/08/2012	14/08/2012	00:43	06:00	Ecclesfield
1820	928 Possession of Drugs	E08000019	04/02/2011	04/02/2011	12:14	13:55	Dore
1821	924 All Other Theft Offences	E08000016	10/01/2015	10/01/2015	18:43	18:43	City Centre
1822	913 Violence with Injury	E08000019	30/10/2013	31/10/2013	11:31	05:45	Hillsborough
1823	913 Violence with Injury	E08000018	16/03/2011	16/03/2011	00:57	18:43	Totley
1824	914 Violence without Injury	E08000016	27/03/2014	27/03/2014	02:38	03:36	Meersbrook
1825	915 Rape	E08000017	21/05/2010	21/05/2010	01:40	02:38	Mosborough
1826	917 Robbery of Business Property	E08000017	18/09/2011	18/09/2011	16:48	18:28	High Green
1827	926 Arson	E08000017	16/11/2013	16/11/2013	00:57	18:57	Parson Cross
1828	921 Theft from the Person	E08000019	01/11/2016	01/11/2016	00:43	21:36	Hillsborough
1829	916 Other Sexual Offences	E08000018	27/12/2011	27/12/2011	20:09	21:50	Ecclesfield
1830	928 Possession of Drugs	E08000019	17/06/2010	18/06/2010	23:45	00:57	Parson Cross
1831	924 All Other Theft Offences	E08000018	06/04/2013	07/04/2013	19:40	14:09	High Green
1832	925 Criminal Damage	E08000017	09/06/2015	09/06/2015	18:14	21:50	Parson Cross
1833	915 Rape	E08000016	07/04/2017	07/04/2017	01:40	No record	Shiregreen
1834	915 Rape	E08000016	18/10/2019	18/10/2019	00:43	00:43	Wisewood
1835	926 Arson	E08000017	14/10/2019	15/10/2019	06:28	01:40	Shiregreen
1836	919 Burglary	E08000018	21/02/2012	21/02/2012	16:19	18:00	City Centre
1837	927 Trafficking of Drugs	E08000018	11/06/2017	11/06/2017	00:43	05:16	Broomhill
1838	918 Robbery of Personal Property	E08000018	03/03/2012	03/03/2012	00:57	00:57	High Green
1839	923 Shoplifting	E08000017	26/10/2015	26/10/2015	01:26	05:02	Heeley
1840	916 Other Sexual Offences	E08000017	21/02/2014	21/02/2014	00:14	No record	Shirecliffe
1841	916 Other Sexual Offences	E08000019	27/03/2017	28/03/2017	15:21	10:48	Wisewood
1842	925 Criminal Damage	E08000016	15/11/2015	15/11/2015	11:45	12:28	Parson Cross
1843	920 Vehicle Offences	E08000017	21/07/2019	21/07/2019	00:43	No record	Broomhill
1844	923 Shoplifting	E08000018	17/12/2012	17/12/2012	00:57	01:55	Hillsborough
1845	922 Bicycle Theft	E08000016	28/11/2011	29/11/2011	21:07	10:48	Broomhill
1846	918 Robbery of Personal Property	E08000016	08/04/2019	08/04/2019	18:14	18:43	Ecclesfield
1847	915 Rape	E08000016	07/06/2014	07/06/2014	00:57	11:45	Lowedges
1848	913 Violence with Injury	E08000019	17/06/2017	18/06/2017	19:55	10:48	Totley
1849	928 Possession of Drugs	E08000017	26/08/2017	27/08/2017	23:31	03:36	Mosborough
1850	922 Bicycle Theft	E08000018	26/09/2014	26/09/2014	06:14	07:55	Meersbrook
1851	917 Robbery of Business Property	E08000019	19/07/2018	19/07/2018	01:12	21:50	City Centre
1852	915 Rape	E08000016	31/08/2015	31/08/2015	01:26	06:28	Shirecliffe
1853	919 Burglary	E08000017	16/01/2015	16/01/2015	01:26	08:09	Southey
1854	916 Other Sexual Offences	E08000019	27/01/2011	27/01/2011	00:28	00:43	High Green
1855	926 Arson	E08000019	12/06/2013	12/06/2013	01:40	No record	High Green
1856	925 Criminal Damage	E08000017	24/09/2017	24/09/2017	03:07	07:40	Ecclesfield
1857	921 Theft from the Person	E08000019	23/01/2011	23/01/2011	00:14	00:14	Lowedges
1858	925 Criminal Damage	E08000018	14/05/2019	14/05/2019	15:07	16:04	Hillsborough
1859	920 Vehicle Offences	E08000016	07/08/2014	07/08/2014	00:43	02:09	Woodseats
1860	927 Trafficking of Drugs	E08000017	28/12/2014	28/12/2014	11:02	11:02	Broomhill
1861	916 Other Sexual Offences	E08000016	03/08/2016	03/08/2016	00:57	No record	Mosborough
1862	924 All Other Theft Offences	E08000016	01/02/2016	01/02/2016	04:48	19:40	Lowedges
1863	927 Trafficking of Drugs	E08000019	23/01/2012	23/01/2012	00:57	01:55	Chapeltown
1864	919 Burglary	E08000018	26/07/2012	26/07/2012	00:14	17:02	High Green
1865	913 Violence with Injury	E08000019	19/03/2011	19/03/2011	15:36	19:26	Shiregreen
1866	913 Violence with Injury	E08000016	02/03/2018	02/03/2018	22:19	22:19	Woodseats
1867	913 Violence with Injury	E08000018	18/01/2015	19/01/2015	19:55	02:38	Mosborough
1868	925 Criminal Damage	E08000016	19/04/2012	19/04/2012	01:12	10:04	High Green
1869	913 Violence with Injury	E08000016	25/07/2010	25/07/2010	01:12	01:12	Meersbrook
1870	917 Robbery of Business Property	E08000016	11/03/2012	11/03/2012	05:16	23:45	Hillsborough
1871	916 Other Sexual Offences	E08000019	30/09/2012	01/10/2012	16:48	04:19	Parson Cross
1872	919 Burglary	E08000016	10/12/2016	10/12/2016	00:43	01:55	Shiregreen
1873	916 Other Sexual Offences	E08000019	08/12/2014	08/12/2014	00:57	01:12	Ecclesfield
1874	912 Homicide	E08000019	22/02/2014	22/02/2014	01:12	02:38	Totley
1875	925 Criminal Damage	E08000018	12/10/2011	12/10/2011	00:57	10:33	Parson Cross
1876	924 All Other Theft Offences	E08000018	03/05/2013	03/05/2013	03:36	22:04	Lowedges
1877	916 Other Sexual Offences	E08000016	26/03/2010	26/03/2010	00:43	01:26	Hillsborough
1878	922 Bicycle Theft	E08000018	26/11/2019	26/11/2019	02:24	03:36	Dore
1879	913 Violence with Injury	E08000016	03/02/2011	04/02/2011	23:02	00:00	Meersbrook
1880	925 Criminal Damage	E08000016	04/05/2016	05/05/2016	12:28	05:45	Ecclesfield
1881	915 Rape	E08000016	31/08/2013	31/08/2013	03:21	03:36	Woodseats
1882	920 Vehicle Offences	E08000017	11/02/2012	12/02/2012	19:40	No record	Heeley
1883	923 Shoplifting	E08000016	27/09/2013	27/09/2013	01:55	01:55	Ecclesfield
1884	928 Possession of Drugs	E08000019	27/02/2013	27/02/2013	00:43	19:55	Totley
1885	925 Criminal Damage	E08000017	20/01/2016	20/01/2016	20:38	21:21	Heeley
1886	923 Shoplifting	E08000018	19/07/2013	19/07/2013	03:50	11:02	Shirecliffe
1887	913 Violence with Injury	E08000017	14/02/2010	14/02/2010	13:55	14:24	Chapeltown
1888	913 Violence with Injury	E08000017	09/07/2011	10/07/2011	18:43	04:48	Lowedges
1889	919 Burglary	E08000016	17/07/2013	17/07/2013	01:26	01:55	Wisewood
1890	927 Trafficking of Drugs	E08000017	19/02/2019	19/02/2019	11:16	11:16	Parson Cross
1891	919 Burglary	E08000018	03/09/2014	03/09/2014	06:43	No record	Shiregreen
1892	928 Possession of Drugs	E08000017	20/01/2016	20/01/2016	07:40	09:36	Broomhill
1893	913 Violence with Injury	E08000019	25/12/2014	25/12/2014	18:57	18:57	Broomhill
1894	920 Vehicle Offences	E08000016	10/12/2011	10/12/2011	00:57	01:26	City Centre
1895	923 Shoplifting	E08000017	18/05/2015	18/05/2015	00:57	00:57	Woodseats
1896	912 Homicide	E08000019	25/02/2010	25/02/2010	09:21	10:33	Lowedges
1897	916 Other Sexual Offences	E08000019	18/04/2017	18/04/2017	09:21	10:04	Totley
1898	915 Rape	E08000016	25/06/2017	26/06/2017	18:28	03:36	Dore
1899	915 Rape	E08000016	22/07/2010	22/07/2010	01:12	07:26	Broomhill
1900	921 Theft from the Person	E08000019	11/11/2019	11/11/2019	01:26	10:48	Shiregreen
1901	925 Criminal Damage	E08000017	28/11/2012	29/11/2012	18:14	08:38	Woodseats
1902	926 Arson	E08000016	01/06/2017	01/06/2017	00:57	02:09	Hillsborough
1903	928 Possession of Drugs	E08000019	24/03/2017	24/03/2017	00:28	17:02	Southey
1904	923 Shoplifting	E08000016	16/11/2018	16/11/2018	00:28	02:38	Ecclesfield
1905	920 Vehicle Offences	E08000018	29/05/2013	29/05/2013	09:21	14:24	Wisewood
1906	925 Criminal Damage	E08000016	18/05/2015	18/05/2015	00:28	00:57	Wisewood
1907	922 Bicycle Theft	E08000017	16/04/2013	16/04/2013	00:28	No record	Shirecliffe
1908	914 Violence without Injury	E08000017	16/02/2015	16/02/2015	01:12	02:38	Dore
1909	918 Robbery of Personal Property	E08000016	07/10/2018	07/10/2018	06:28	19:12	Parson Cross
1910	920 Vehicle Offences	E08000019	16/11/2014	16/11/2014	00:57	01:40	City Centre
1911	927 Trafficking of Drugs	E08000017	17/07/2012	17/07/2012	00:43	01:55	Chapeltown
1912	914 Violence without Injury	E08000019	12/01/2016	12/01/2016	00:28	16:04	Hillsborough
1913	919 Burglary	E08000017	10/02/2018	10/02/2018	04:04	05:31	Chapeltown
1914	928 Possession of Drugs	E08000019	16/05/2011	16/05/2011	01:40	02:52	Broomhill
1915	927 Trafficking of Drugs	E08000016	10/10/2014	10/10/2014	10:04	10:04	Chapeltown
1916	924 All Other Theft Offences	E08000019	20/07/2013	21/07/2013	21:36	No record	Mosborough
1917	928 Possession of Drugs	E08000017	15/04/2013	15/04/2013	01:55	03:07	City Centre
1918	917 Robbery of Business Property	E08000016	11/10/2016	11/10/2016	16:04	18:14	Chapeltown
1919	918 Robbery of Personal Property	E08000018	02/05/2013	03/05/2013	23:16	19:12	High Green
1920	916 Other Sexual Offences	E08000018	08/07/2019	08/07/2019	17:16	17:16	Dore
1921	917 Robbery of Business Property	E08000018	28/09/2018	28/09/2018	18:43	No record	Parson Cross
1922	926 Arson	E08000019	02/05/2017	02/05/2017	20:38	22:04	Wisewood
1923	919 Burglary	E08000018	27/07/2015	28/07/2015	15:50	03:21	Parson Cross
1924	916 Other Sexual Offences	E08000016	31/07/2019	31/07/2019	02:09	02:09	Ecclesfield
1925	926 Arson	E08000017	16/09/2019	17/09/2019	21:36	20:52	Lowedges
1926	926 Arson	E08000016	17/02/2016	18/02/2016	23:02	12:28	Mosborough
1927	923 Shoplifting	E08000016	11/08/2016	12/08/2016	14:09	08:52	Totley
1928	921 Theft from the Person	E08000017	12/04/2016	13/04/2016	21:07	11:31	Broomhill
1929	928 Possession of Drugs	E08000017	09/09/2018	09/09/2018	00:43	01:55	Lowedges
1930	920 Vehicle Offences	E08000019	13/11/2019	13/11/2019	20:38	No record	Totley
1931	926 Arson	E08000016	25/10/2019	25/10/2019	17:31	21:36	Southey
1932	924 All Other Theft Offences	E08000017	25/04/2018	25/04/2018	12:14	13:26	Hillsborough
1933	927 Trafficking of Drugs	E08000018	05/04/2016	05/04/2016	03:21	No record	Meersbrook
1934	919 Burglary	E08000019	11/02/2011	11/02/2011	00:57	00:57	High Green
1935	926 Arson	E08000017	13/12/2017	13/12/2017	00:57	03:36	Heeley
1936	912 Homicide	E08000019	19/03/2015	20/03/2015	09:50	01:26	Wisewood
1937	925 Criminal Damage	E08000016	19/02/2019	19/02/2019	16:04	17:31	Southey
1938	918 Robbery of Personal Property	E08000019	08/09/2012	08/09/2012	00:43	02:09	High Green
1939	926 Arson	E08000016	03/01/2014	03/01/2014	01:40	No record	High Green
1940	921 Theft from the Person	E08000017	18/03/2014	18/03/2014	00:28	01:40	Mosborough
1941	921 Theft from the Person	E08000016	23/07/2012	23/07/2012	01:12	21:50	Ecclesfield
1942	922 Bicycle Theft	E08000016	30/08/2018	31/08/2018	23:16	11:45	Dore
1943	919 Burglary	E08000019	16/03/2011	16/03/2011	00:14	01:12	Mosborough
1944	922 Bicycle Theft	E08000019	05/10/2014	05/10/2014	00:57	02:09	High Green
1945	914 Violence without Injury	E08000017	28/09/2013	28/09/2013	00:57	00:57	Southey
1946	928 Possession of Drugs	E08000016	12/06/2014	12/06/2014	00:43	02:38	Broomhill
1947	919 Burglary	E08000017	15/11/2011	15/11/2011	02:52	07:40	Totley
1948	921 Theft from the Person	E08000018	04/06/2013	04/06/2013	03:36	No record	Chapeltown
1949	912 Homicide	E08000017	31/07/2019	31/07/2019	21:36	21:36	High Green
1950	917 Robbery of Business Property	E08000017	08/09/2013	08/09/2013	03:36	04:33	City Centre
1951	927 Trafficking of Drugs	E08000019	26/06/2011	27/06/2011	10:33	01:55	Mosborough
1952	921 Theft from the Person	E08000018	08/09/2015	09/09/2015	03:21	No record	Heeley
1953	927 Trafficking of Drugs	E08000019	18/06/2015	18/06/2015	01:55	04:33	Totley
1954	922 Bicycle Theft	E08000019	05/11/2014	05/11/2014	00:28	00:28	Chapeltown
1955	927 Trafficking of Drugs	E08000018	26/01/2014	26/01/2014	21:21	22:04	Shiregreen
1956	919 Burglary	E08000017	18/07/2018	18/07/2018	20:24	21:36	Shirecliffe
1957	915 Rape	E08000017	21/04/2015	21/04/2015	01:12	01:40	Hillsborough
1958	923 Shoplifting	E08000017	25/02/2012	25/02/2012	01:55	14:24	Shirecliffe
1959	927 Trafficking of Drugs	E08000019	29/08/2013	29/08/2013	02:38	03:36	Shiregreen
1960	924 All Other Theft Offences	E08000019	15/07/2017	15/07/2017	01:26	01:55	Meersbrook
1961	913 Violence with Injury	E08000017	21/09/2018	21/09/2018	00:43	11:16	Southey
1962	926 Arson	E08000018	09/10/2010	09/10/2010	00:57	14:38	Broomhill
1963	921 Theft from the Person	E08000016	24/12/2017	24/12/2017	01:26	No record	Broomhill
1964	918 Robbery of Personal Property	E08000017	21/11/2019	21/11/2019	09:36	10:33	Hillsborough
1965	924 All Other Theft Offences	E08000016	01/09/2017	01/09/2017	00:14	01:40	Southey
1966	914 Violence without Injury	E08000019	23/12/2015	23/12/2015	01:12	01:40	Woodseats
1967	923 Shoplifting	E08000016	30/04/2019	30/04/2019	08:09	08:24	High Green
1968	915 Rape	E08000018	31/01/2014	31/01/2014	01:26	14:38	Parson Cross
1969	919 Burglary	E08000017	05/10/2018	05/10/2018	18:43	19:55	Hillsborough
1970	920 Vehicle Offences	E08000017	05/12/2011	06/12/2011	08:38	04:04	Mosborough
1971	920 Vehicle Offences	E08000019	21/03/2011	21/03/2011	00:14	00:43	High Green
1972	925 Criminal Damage	E08000017	17/09/2012	18/09/2012	14:24	02:38	Parson Cross
1973	912 Homicide	E08000018	25/11/2012	25/11/2012	00:28	02:38	Mosborough
1974	927 Trafficking of Drugs	E08000019	04/01/2010	04/01/2010	00:57	07:40	Lowedges
1975	926 Arson	E08000019	26/02/2010	26/02/2010	00:57	02:24	Lowedges
1976	914 Violence without Injury	E08000016	16/07/2014	16/07/2014	10:48	14:38	Dore
1977	924 All Other Theft Offences	E08000019	22/10/2012	22/10/2012	01:40	03:07	Chapeltown
1978	920 Vehicle Offences	E08000018	26/12/2014	26/12/2014	00:43	01:55	Chapeltown
1979	913 Violence with Injury	E08000018	27/10/2016	27/10/2016	00:28	00:28	High Green
1980	920 Vehicle Offences	E08000019	30/08/2013	30/08/2013	00:57	No record	Totley
1981	912 Homicide	E08000017	25/09/2017	25/09/2017	01:40	03:07	Hillsborough
1982	920 Vehicle Offences	E08000016	05/09/2016	05/09/2016	09:07	10:04	Southey
1983	924 All Other Theft Offences	E08000019	06/01/2018	06/01/2018	01:26	03:21	Wisewood
1984	915 Rape	E08000016	07/04/2011	07/04/2011	03:21	05:16	Meersbrook
1985	918 Robbery of Personal Property	E08000016	26/04/2011	27/04/2011	04:19	00:43	Totley
1986	917 Robbery of Business Property	E08000018	23/06/2011	23/06/2011	01:26	02:52	Lowedges
1987	919 Burglary	E08000016	07/08/2015	07/08/2015	07:55	07:55	High Green
1988	913 Violence with Injury	E08000018	29/04/2012	30/04/2012	01:26	01:12	Ecclesfield
1989	918 Robbery of Personal Property	E08000016	07/09/2017	07/09/2017	01:12	No record	Wisewood
1990	914 Violence without Injury	E08000016	17/07/2018	17/07/2018	17:31	18:43	Shirecliffe
1991	918 Robbery of Personal Property	E08000017	19/02/2013	19/02/2013	00:14	01:40	Broomhill
1992	921 Theft from the Person	E08000016	21/09/2019	21/09/2019	18:00	18:28	Lowedges
1993	926 Arson	E08000018	08/07/2016	08/07/2016	03:07	No record	Shirecliffe
1994	928 Possession of Drugs	E08000016	20/02/2012	21/02/2012	11:45	01:55	Mosborough
1995	920 Vehicle Offences	E08000019	31/12/2015	31/12/2015	15:07	15:50	Mosborough
1996	921 Theft from the Person	E08000019	01/05/2012	01/05/2012	05:45	20:24	Hillsborough
1997	915 Rape	E08000016	06/03/2015	07/03/2015	00:57	No record	Lowedges
1998	917 Robbery of Business Property	E08000016	29/05/2013	29/05/2013	01:55	20:24	City Centre
1999	915 Rape	E08000019	18/10/2010	18/10/2010	07:40	08:09	Shiregreen
[truncated: 27,996 more rows]
